# Supplementary material for: Aberrant expression of CPSF1 promotes head and neck squamous cell carcinoma via regulating alternative splicing
Source: PLoS One. 2020 May 21;15(5):e0233380. doi: 10.1371/journal.pone.0233380 (PMC7241804; doi:10.1371/journal.pone.0233380)
Supplement: S1 Table — (XLSX) [file pone.0233380.s012.xlsx]

## Sheet: Table1
Supplemental Table 1.
Primer sets for the validation of junction expression
name of primer	Primer Forward (PF) (Sense)	PF anneal temp	name of primer	Primer Reverse (PR) (AntiSense)	PR anneal temp	Amplicon Length
UBE2C_F	GTGGACACCCAGGAACCCAA	62	UBE2C_R	GGTACTTCTTAAAAGCTGTGGGG	59	88
TGFBI_F	GGCTGCAGAGTCTGATGTGT	60	TGFBI_R	GAGGGGTTCCATTTCCAGAGA	59	86
ADRM1_F	GACGACTCGCTTATTCACTTCT	62	ADRM1_R	GGTCTGTCTTGGGTTCAGTC	62	98
MAPKAPK5_F	AAATGAGGGCCCGACTCTTAATTG	65	MAPKAPK5_R	GAGGTCTCTGTGCGCAATGTTTA	65	170
