# Supplementary material for: Aberrant expression of CPSF1 promotes head and neck squamous cell carcinoma via regulating alternative splicing
Source: PLoS One. 2020 May 21;15(5):e0233380. doi: 10.1371/journal.pone.0233380 (PMC7241804; doi:10.1371/journal.pone.0233380)
Supplement: S2 Table — (XLSX) [file pone.0233380.s013.xlsx]

## Sheet: Table2
Supplemental Table 2.
The list of 319 spliceosome genes
1	HNRNPM
2	RBFOX1
3	DDX39B
4	R3HCC1L
5	LMNTD2
6	CACTIN
7	AAR2
8	GCFC2
9	NSRP1
10	CDK13
11	LUC7L2
12	DDX39A
13	WTAP
14	NCBP2
15	RBPMS
16	HSPA8
17	HNRNPA1
18	HNRNPDL
19	HNRNPK
20	RBFOX3
21	CWC15
22	WDR97
23	CCAR2
24	LSM8
25	SNU13
26	SCAF8
27	RBFOX2
28	PTBP3
29	SF3B6
30	SUGP1
31	SRSF1
32	SRSF11
33	SREK1
34	SRSF10
35	SRSF12
36	AKAP17A
37	SCAF11
38	SRSF3
39	SRSF4
40	SRSF5
41	SRSF6
42	SRSF7
43	SFSWAP
44	SRSF9
45	GEMIN2
46	SNRNP70
47	SFRS2
48	ALYREF
49	ACIN1
50	ADAR
51	API5
52	AQR
53	BCAS2
54	BUD13
55	BUD31
56	C1QBP
57	CASC3
58	CCAR1
59	CCDC97
60	CD2BP2
61	CDC40
62	CDC5L
63	CELF1
64	CELF2
65	CELF3
66	CELF4
67	CELF6
68	CLNS1A
69	CLP1
70	CPSF1
71	CPSF2
72	CPSF3
73	CPSF7
74	CRNKL1
75	CSTF1
76	CSTF2
77	CSTF3
78	CTNNBL1
79	CWC22
80	CWC27
81	DAZAP1
82	DBR1
83	DCPS
84	DDX1
85	DDX20
86	DDX23
87	DDX41
88	DDX46
89	DDX5
90	DGCR14
91	DHX15
92	DHX16
93	DHX32
94	DHX35
95	DHX38
96	DHX8
97	DHX9
98	DNAJC8
99	DQX1
100	DYRK1A
101	EFTUD2
102	EIF4A3
103	ERN1
104	FIP1L1
105	FRG1
106	FUS
107	GEMIN4
108	GEMIN5
109	GEMIN6
110	GEMIN7
111	GEMIN8
112	GPATCH1
113	GTF2F1
114	GTF2F2
115	HELB
116	HMX2
117	HNRNPA0
118	HNRNPA1L2
119	HNRNPA2B1
120	HNRNPA3
121	HNRNPC
122	HNRNPD
123	HNRNPF
124	HNRNPH1
125	HNRNPH2
126	HNRNPH3
127	HNRNPL
128	HNRNPR
129	HNRNPU
130	HNRNPUL1
131	HTATSF1
132	ISY1
133	IVNS1ABP
134	JMJD6
135	LGALS3
136	LSM2
137	LSM3
138	LSM4
139	LSM5
140	LSM6
141	LSM7
142	LUC7L
143	LUC7L3
144	MAGOH
145	MAGOHB
146	MBNL1
147	METTL14
148	METTL3
149	MYOD1
150	NCBP1
151	NCBP2L
152	NOL3
153	NONO
154	NOVA1
155	NUDT21
156	PABPC1
157	PABPN1
158	PAPOLA
159	PCBP1
160	PCBP2
161	PCF11
162	PDCD7
163	PHAX
164	PHF5A
165	PLRG1
166	PNN
167	POLDIP3
168	POLR2A
169	POLR2B
170	POLR2C
171	POLR2D
172	POLR2E
173	POLR2F
174	POLR2G
175	POLR2H
176	POLR2I
177	POLR2J
178	POLR2K
179	POLR2L
180	PPIE
181	PPIH
182	PPIL1
183	PPIL3
184	PPP1R8
185	PPWD1
186	PQBP1
187	PRMT5
188	PRMT7
189	PRPF18
190	PRPF19
191	PRPF3
192	PRPF31
193	PRPF38A
194	PRPF38B
195	PRPF39
196	PRPF4
197	PRPF40A
198	PRPF40B
199	PRPF4B
200	PRPF6
201	PRPF8
202	PSIP1
203	PSPC1
204	PTBP1
205	PTBP2
206	R3HCC1
207	RALY
208	RAVER1
209	RAVER2
210	RBM10
211	RBM11
212	RBM15
213	RBM15B
214	RBM17
215	RBM22
216	RBM25
217	RBM28
218	RBM4
219	RBM41
220	RBM42
221	RBM5
222	RBM8A
223	RBMX
224	RBMX2
225	RBMY1A1
226	RHEB
227	RNF219
228	RNPC3
229	RNPS1
230	RSRC1
231	SAP18
232	SART1
233	SART3
234	SETX
235	SF1
236	SF3A1
237	SF3A2
238	SF3A3
239	SF3B1
240	SF3B2
241	SF3B3
242	SF3B4
243	SF3B5
244	SFPQ
245	SKIV2L2
246	SLC39A5
247	SLU7
248	SMC1A
249	SMG6
250	SMN1
251	SMNDC1
252	SNRNP200
253	SNRNP25
254	SNRNP27
255	SNRNP35
256	SNRNP40
257	SNRNP48
258	SNRPA
259	SNRPA1
260	SNRPB
261	SNRPB2
262	SNRPC
263	SNRPD1
264	SNRPD2
265	SNRPD3
266	SNRPE
267	SNRPF
268	SNRPG
269	SNRPGP15
270	SNRPN
271	SNUPN
272	SNW1
273	SPEN
274	SRPK1
275	SRPK2
276	SRRM1
277	SRRM2
278	SRRM4
279	STRAP
280	SYF2
281	SYNCRIP
282	TDRD3
283	TFIP11
284	TGS1
285	THRAP3
286	TIA1
287	TRA2A
288	TRA2B
289	TTF2
290	TXNL4A
291	TXNL4B
292	U2AF1
293	U2AF1L4
294	U2AF2
295	UBL5
296	UHMK1
297	UPF1
298	UPF2
299	UPF3A
300	UPF3B
301	USP39
302	USP4
303	USP49
304	WAC
305	WBP11
306	WBP4
307	WDR77
308	WDR83
309	WIBG
310	XAB2
311	YBX1
312	YTHDC1
313	ZCCHC8
314	ZCRB1
315	ZFP64
316	ZMAT2
317	ZMAT5
318	ZNF326
319	ZRSR2
