# Supplementary material for: Aberrant expression of CPSF1 promotes head and neck squamous cell carcinoma via regulating alternative splicing
Source: PLoS One. 2020 May 21;15(5):e0233380. doi: 10.1371/journal.pone.0233380 (PMC7241804; doi:10.1371/journal.pone.0233380)
Supplement: S3 Table — (XLSX) [file pone.0233380.s014.xlsx]

## Sheet: Table3
Supplemental table 3.
319 genes annotated with spliceosome gene ontology terms
Gnene Ontology	Gene Ontology term	Gene symbol
GO:0000243	commitment complex	SNRPC SNRNP70 SNRPC SNRPC U2AF2 SNRPD1 SNRPD3 SNRNP35 SNRPC PRPF39
GO:0000244	spliceosomal tri-snRNP complex assembly	PRPF31 PRPF31 PRPF31 PRPF31 PRPF3 SRSF10 PRPF6 PRPF6 CD2BP2 USP4 SART3 SART3 PRPF31 PRPF8 PRPF31 PRPF31 PRPF31 SRSF12 DDX20 PRPF19 AAR2
GO:0000245	spliceosomal complex assembly	GEMIN6 GEMIN6 GEMIN2 GEMIN2 SF3B1 PRPF6 GCFC2 RBM5 SNRPE SNRPG SNRPD1 SNRPD2 SNRPD3 SRPK2 TXNL4A DDX39B SART3 SF1 ZRSR2 SMN1 SMN1 USP39 GEMIN6 DDX1 SCAF11 CRNKL1 TXNL4B PRPF19 LSM4
GO:0000349	generation of catalytic spliceosome for first transesterification step	XAB2
GO:0000350	generation of catalytic spliceosome for second transesterification step	WDR97 CDC40 PRPF18 ISY1
GO:0000354	cis assembly of pre-catalytic spliceosome	SNRNP200 DDX23
GO:0000380	alternative mRNA splicing, via spliceosome	CDC2L5 HNRPA1 PQBP1 SLU7 HNRNPA1 SFPQ PTBP1 HNRNPM SRSF1 SFSWAP SRSF6 CDK13 CDK13 CDK13 RBM17 RSRC1 CELF4
GO:0000381	regulation of alternative mRNA splicing, via spliceosome	SFRS2 RBFOX3 RBFOX3 SRRM4 SAP18 SAP18 RBFOX2 RBFOX2 RBFOX2 RBMY1A1 MYOD1 DDX5 PTBP1 PTBP1 RBMX RBMX RBM25 RBM5 RBM5 RBM11 MAGOH TRA2B TRA2B SRSF2 SRSF6 SRSF6 DYRK1A WTAP RNPS1 CELF3 RBM15B UHMK1 SRSF12 CELF6 RBM4 RBM4 RBM4 RBM4 RBM4 CELF4 CELF4 NSRP1 MBNL1 RBFOX1 THRAP3 RBM8A SRRM4
GO:0000387	spliceosomal snRNP assembly	SNRPC SNRPC CLNS1A CLNS1A CLNS1A PRMT5 PRMT5 GEMIN2 GEMIN2 GEMIN2 SART1 SNUPN SNRPC SNRPC SNRPC SNRPB SNRPB NCBP2 CLNS1A CLNS1A CLNS1A GEMIN4 GEMIN4 SNRPE SNRPE SNRPF SNRPF SNRPG SNRPG SNRPD1 SNRPD1 SNRPD2 SNRPD2 SNRPD3 SNRPD3 NCBP1 SART3 SART3 SART3 SMN1 SMN1 SNRPC SNRPC SNRPC GEMIN5 GEMIN5 GEMIN5 GEMIN6 GEMIN6 GEMIN6 TGS1 WDR77 PHAX GEMIN7 GEMIN7 GEMIN7 PRMT7 RBM22 GEMIN8 GEMIN8 DDX20 DDX20 STR…
GO:0000389	mRNA 3'-splice site recognition	SLU7 SF3A3 SF3A2 SF3A1 SF1 ISY1
GO:0000390	spliceosomal complex disassembly	TFIP11
GO:0000395	mRNA 5'-splice site recognition	SNRPC PSIP1 SNRPC SNRPC SRSF1 SRSF1 SFSWAP SNRPC PRPF39 SRSF12
GO:0000398	mRNA splicing, via spliceosome	HSPC148 HSPC148 SF1 SF1 SNW1 AQR HNRNPM LSM7 SNRPC SNRPE NCBP2L SNRPGP15 RBPMS SNRPB2 SF1 hCG_2043421 PRPF31 PRPF31 PRPF31 SART1 PRPF31 SNRPG SNW1 SNW1 SNW1 CDC40 TXNL4B TXNL4B TXNL4B SF1 SF1 PRPF8 TXNL4A TXNL4A TXNL4A TXNL4A TXNL4A SNRPA HNRNPM HNRNPM HNRNPM SNRPA HNRNPM HNRNPM SNRPA HNRNPM HNRNPM SNRPA SNRPA SNRPA HNRNPM HNRNPM DDX39A TXNL4A POLR2D POLR2D PRPF4 PRPF4 PRPF4 SART1 SART1 SART1 HNR…
GO:0000974	Prp19 complex PLRG1	BCAS2 SYF2 HSPA8 POLR2A U2AF2 CTNNBL1 CDC5L CRNKL1 XAB2 RBM22 ISY1 PRPF19
GO:0005681	spliceosomal complex	TFIP11 HSPC148 HSPC148 SNW1 SFRS2 AQR RHEB SNRPE SNRPGP15 SNW1 SNW1 SNW1 TXNL4B TXNL4B TXNL4B PRPF8 TXNL4A TXNL4A TXNL4A TXNL4A TXNL4A DDX39A TXNL4A GEMIN2 HNRNPDL PRPF4 PRPF4 PRPF4 SART1 HNRNPR HNRNPR PRPF3 PRPF3 PPIH PPIH PLRG1 DHX16 AQR AQR SYNCRIP CDC40 CDC40 SF3B1 SF3B1 WBP4 WBP4 SNRNP200 SNRNP200 BCAS2 BCAS2 SMNDC1 PRPF6 PRPF6 SLU7 SLU7 LSM8 SYF2 HNRNPC HNRNPC SNRPB2 SNRPB2 SNRNP70 SNRNP70 …
GO:0005682	U5 snRNP	SNRNP200 PRPF6 CD2BP2 SNRPB SNRPE SNRPG SNRPD1 SNRPD2 SNRPD3 SNRPN TXNL4A PRPF8 SNRNP40 PRPF18 DDX23 TXNL4B
GO:0005684	U2-type spliceosomal complex	HTATSF1 SF3B2 SF3A1 PRPF31 SF3B6
GO:0005685	U1 snRNP	SNRPC SNRPC C7orf55 LUC7L2 LUC7L2 LUC7L LUC7L LUC7L LUC7L LUC7L3 LUC7L LUC7L3 LUC7L3 LUC7L3 LUC7L3 LUC7L3 LUC7L3 LUC7L3 LUC7L3 LUC7L3 PRPF40A LUC7L3 LUC7L3 SNRNP70 SNRPA SNRPC SNRPC SNRPC SNRPC SNRPC SNRPB SNRPE SNRPF SNRPG SNRPD1 SNRPD2 SNRPD3 SNRPN SNRPN LUC7L SNRPC SNRPC SNRPC PRPF40B CROP PRPF39 CROP LUC7L LUC7L LUC7L2 LUC7L2 LUC7L3 SNRPN
GO:0005686	U2 snRNP	HTATSF1 SF3B1 SNRPB2 SNRPA1 SNRPB SNRPE SNRPG SNRPD1 SNRPD2 SNRPD3 SNRPN SNRPN SF3B2 SF3A2 SF3A1 PHF5A CCDC97 SF3B5 RBMX2 SF3B6 SNRPN
GO:0005687	U4 snRNP	SNRPB SNRPE SNRPF SNRPG SNRPD1 SNRPD2 SNRPD3 SNRPN DDX39B PRPF31
GO:0005688	U6 snRNP	LSM3 LSM6 DDX39B LSM7 LSM2 LSM5 LSM4
GO:0005689	U12-type spliceosomal complex	DHX15 SF3B1 SNRPB SNRPE SNRPF SNRPG SNRPD1 SNRPD2 SNRPD3 YBX1 SF3B2 SF3B3 SF3B4 ZRSR2 ZRSR2 SNRNP35 SNRNP48 PHF5A PDCD7 ZCRB1 RBM41 RNPC3 SNRNP25 SF3B5 ZMAT5 LSM7 SF3B6
GO:0005690	U4atac snRNP	PRPF31
GO:0005691	U6atac snRNP	SART3
GO:0006376	mRNA splice site selection	C7orf55-LUC7L2 LUC7L2 LUC7L LUC7L LUC7L LUC7L LUC7L3 LUC7L LUC7L3 LUC7L3 LUC7L3 CELF2 LUC7L3 LUC7L3 LUC7L3 LUC7L3 LUC7L3 LUC7L3 NOL3 SRSF10 LUC7L3 LUC7L3 SRSF1 SFSWAP SRSF9 SRSF5 SRSF6 SRSF6 LUC7L - CROP SETX CROP CELF1 CELF1 YTHDC1 CELF4 LUC7L LUC7L MBNL1 PTBP2 LUC7L2 LUC7L2 LUC7L3
GO:0034693	U11/U12 snRNP	SF3B1
GO:0035145	exon-exon junction complex	CASC3 - CASC3 CASC3 SAP18 CASC3 CASC3 EIF4A3 MAGOH MAGOH MAGOH MAGOH SRSF1 RNPS1 R3HCC1L SMG6 ALYREF UHMK1 UPF1 MAGOHB WIBG POLDIP3 UPF3B UPF3B UPF3B UPF3A UPF3A PNN TDRD3 UPF2 ACIN1 ACIN1 ACIN1 THRAP3 R3HCC1 RBM8A RBM8A RBM8A
GO:0044530	supraspliceosomal complex	RBMX ADAR UPF1
GO:0045292	mRNA cis splicing, via spliceosome	NCBP1 NCBP2L NCBP2 NCBP2 NCBP1 NCBP2 SART1 WBP4 NCBP2 NCBP2 NCBP1 DKFZp686G18222 DCPS RBM22 WBP11 NCBP1
GO:0046540	U4/U6 x U5 tri-snRNP complex	PRPF31 PRPF31 PRPF31 PRPF31 PRPF4 SART1 PRPF3 PRPF3 PPIH PRPF6 CD2BP2 LSM8 SNRPB SNRPE LSM3 LSM6 SNRPD2 SNRPN TXNL4A SART3 PRPF31 PRPF31 PRPF31 ZMAT2 PRPF18 TXNL4B LSM2 LSM5
GO:0048024	regulation of mRNA splicing, via spliceosome	WTAP TIA1 SRPK2 WTAP DKFZp686F20131 JMJD6 SRPK1 CWC22
GO:0048025	negative regulation of mRNA splicing, via spliceosome	RBM10 SAP18 SRSF10 PTBP3 HNRNPA2B1 U2AF2 PTBP1 RBMX HNRNPK C1QBP SRSF4 SFSWAP SRSF9 SRSF6 DYRK1A RNPS1 SRSF7 HNRPK SRSF12 RBM42 CELF4 ACIN1 ACIN1
GO:0048026	positive regulation of mRNA splicing, via spliceosome	SNRP70 SLC39A5 HMX2 SNRNP70 HSPA8 RBMX TRA2B SNW1 SF3B4 CELF3 RNF219 SLC39A5 LMNTD2 DAZAP1 CELF4 ZFP64 PRPF19 THRAP3 HEL-S-72p
GO:0070055	mRNA endonucleolytic cleavage involved in unfolded protein response	SNRP70 SLC39A5 HMX2 SNRNP70 HSPA8 RBMX TRA2B SNW1 SF3B4 CELF3 RNF219 SLC39A5 LMNTD2 DAZAP1 CELF4 ZFP64 PRPF19 THRAP3 HEL-S-72p
GO:0071001	U4/U6 snRNP	PRPF4 PRPF4 PPIH SART3
GO:0071002	U4atac/U6atac	PRPF4 PRPF4 PPIH SART3
GO:0071004	U2-type prespliceosome	SNRPC PRPF40A SF3B1 LUC7L3 SNRNP70 SNRPC SNRPB U2AF2 SNRPG SNRPN SF3A2 SF3A1 SNRPC PRPF40B PRPF39 LUC7L LSM7 LUC7L2
GO:0071006	U2-type catalytic step 1 spliceosome	CWC22 RBM22
GO:0071007	U2-type catalytic step 2 spliceosome	RBM22
GO:0071008	U2-type post-mRNA release spliceosomal complex	DHX15
GO:0071010	prespliceosome	SYF2 SNRPC SNRPD1 SNRPD3 CRNKL1 XAB2
GO:0071011	precatalytic spliceosome	PLRG1 BCAS2 SNRNP70 SNRPE SNRPG LSM3 SNRPD1 SNRPD2 SNRPD3 SF3B2 SNRNP35 PRPF38B PHF5A PRPF38A SNRNP27 PRPF31 SNRNP40 SF3B5 CRNKL1 LSM2 RBMX2 SF3B6
GO:0071012	catalytic step 1 spliceosome	BCAS2 SYF2 CRNKL1 XAB2 ISY1
GO:0071013	catalytic step 2 spliceosome	WDR97 CDC40 SART1 HNRNPR PLRG1 AQR SYNCRIP CDC40 CDC40 SF3B1 SNRNP200 BCAS2 PRPF6 SLU7 SYF2 HNRNPC SNRPB2 HNRNPA1 SNRPA1 PABPC1 SNRPB DDX5 HNRNPA2B1 HNRNPH1 RBMX EIF4A3 EIF4A3 SKIV2L2 HNRNPA3 HNRNPM HNRNPF MAGOH HNRNPK SNRPE SNRPF SNRPG LSM3 SNRPD1 SNRPD2 SNRPD3 SNRPN HNRNPU U2AF1 SRSF1 SF3A3 SF3B2 PRPF4B SNW1 FRG1 DHX8 EFTUD2 SF3B3 SF3A2 SF3A1 CDC40 ZCCHC8 PRPF8 CWC27 PHF5A ALYREF SRRM1 CACTIN D…
GO:0071014	post-mRNA release spliceosomal complex	SYF2 CRNKL1 XAB2 ISY1
GO:0071020	post-spliceosomal complex	ISY1
GO:0071021	U2-type post-spliceosomal complex	PRPF18
GO:0097525	spliceosomal snRNP complex	PRPF4
GO:0097526	spliceosomal tri-snRNP complex	SNRPG SNRPD1 SNRPD3 LSM7 LSM4
GO:1903241	U2-type prespliceosome assembly	U2AF2
