# Supplementary material for: Aberrant expression of CPSF1 promotes head and neck squamous cell carcinoma via regulating alternative splicing
Source: PLoS One. 2020 May 21;15(5):e0233380. doi: 10.1371/journal.pone.0233380 (PMC7241804; doi:10.1371/journal.pone.0233380)
Supplement: S4 Table — (XLSX) [file pone.0233380.s015.xlsx]

## Sheet: Table4
Supplemental Table 4.
Overview of the alterations (mutation, CNV, and expression) of the 319 spliceosome genes
	Mutation	Copy Number Variation		Expression
Gene Symbol		Amplification	Deletion	High	Low
SPEN	11	0	2	10	6
POLR2A	9	0	1	9	4
PRPF6	8	1	0	38	8
DBR1	7	29	0	65	0
PSIP1	7	11	2	21	0
HNRNPL	7	4	0	16	0
SETX	7	4	0	16	4
SRRM2	7	2	0	13	9
ACIN1	6	3	1	19	8
SNRPN	6	2	1	17	0
SRPK2	5	13	0	22	1
DHX9	5	4	0	22	3
SNRNP200	5	3	0	19	5
HNRNPU	5	4	0	16	6
UPF2	5	1	0	14	8
YTHDC1	5	2	0	13	0
PRPF8	5	0	0	10	9
SFSWAP	5	0	0	9	3
RBM5	5	0	2	3	1
RSRC1	4	40	0	89	0
TRA2B	4	55	0	50	0
CDK13	4	2	0	34	7
CPSF7	4	4	0	24	5
SF3B3	4	3	0	19	2
EFTUD2	4	1	0	19	3
UPF1	4	1	0	16	6
PRPF40B	4	1	0	15	0
ERN1	4	2	0	11	0
HNRNPA2B1	4	2	0	11	1
PCF11	4	8	3	10	7
RAVER2	4	1	0	10	0
SRRM4	4	1	0	5	0
CPSF1	3	30	0	76	2
RBM4	3	22	0	34	0
NCBP1	3	3	0	34	7
CWC22	3	8	0	31	10
CDC5L	3	5	0	26	9
HNRNPUL1	3	0	0	25	10
DHX16	3	4	1	24	16
HELB	3	13	0	22	0
CD2BP2	3	2	0	22	9
ZFP64	3	0	1	22	0
SCAF11	3	3	0	21	9
RBM28	3	2	1	20	6
PRPF4B	3	1	1	20	5
PCBP2	3	1	0	19	5
POLR2B	3	1	0	18	19
SF1	3	9	0	16	5
RNF219	3	6	1	16	3
DDX1	3	2	1	16	7
DHX8	3	1	0	16	13
DYRK1A	3	1	0	16	4
LUC7L3	3	1	0	16	0
SRSF6	3	1	1	16	1
TDRD3	3	0	3	16	12
SKIV2L2	3	1	3	15	52
SMG6	3	0	1	14	16
SYNCRIP	3	0	1	14	19
SRSF7	3	4	0	13	1
SMC1A	3	2	10	13	0
WTAP	3	0	1	13	1
RBM10	3	3	9	11	6
WDR77	3	0	4	11	4
HNRNPM	3	1	2	10	6
CCAR1	3	2	0	9	6
GEMIN4	3	0	0	9	4
DDX20	3	0	5	7	11
SRRM1	3	0	0	7	3
HSPA8	3	1	3	6	4
GTF2F1	3	0	2	6	12
RBFOX1	3	1	1	4	0
USP4	3	0	2	3	16
NCBP2	2	50	0	82	0
TGS1	2	11	0	60	6
AAR2	2	4	1	54	7
SART1	2	18	0	44	1
MBNL1	2	43	0	40	2
WBP11	2	3	0	40	6
PRMT5	2	3	1	38	5
CPSF2	2	4	2	37	22
POLR2G	2	7	0	36	2
PAPOLA	2	5	1	33	7
METTL3	2	5	2	31	7
HNRNPK	2	2	0	25	7
CSTF2	2	4	1	23	1
CLP1	2	3	0	22	7
RBM41	2	4	1	21	0
RBM42	2	4	0	20	0
GPATCH1	2	3	1	20	1
DQX1	2	2	0	20	0
SF3B1	2	6	0	19	5
GCFC2	2	2	0	19	0
POLDIP3	2	0	0	19	14
XAB2	2	0	2	19	14
USP49	2	4	0	18	0
SNRNP48	2	2	1	18	0
PDCD7	2	0	0	18	6
CELF1	2	5	0	17	10
DGCR14	2	5	0	17	1
LMNTD2	2	1	2	16	0
NONO	2	1	1	16	1
NSRP1	2	0	0	16	6
PRMT7	2	3	0	15	1
SNRNP70	2	2	0	15	1
SART3	2	1	0	15	4
SRSF2	2	1	0	14	1
SRSF4	2	0	0	14	5
IVNS1ABP	2	5	0	13	0
RBM25	2	3	0	13	5
TRA2A	2	3	1	13	5
CELF2	2	0	0	13	0
SCAF8	2	0	0	13	8
SREK1	2	0	1	13	1
THRAP3	2	2	0	12	10
HNRNPDL	2	1	2	12	0
DNAJC8	2	0	0	12	16
HNRNPA1L2	2	0	3	12	1
PNN	2	5	0	11	0
DDX41	2	0	1	11	6
NOVA1	2	2	2	10	0
PSPC1	2	1	2	10	2
U2AF1	2	1	0	10	1
SNRPA	2	2	0	9	0
PRPF38B	2	1	2	9	2
TTF2	2	1	8	9	2
HNRNPR	2	0	0	9	5
SRSF5	2	3	0	8	0
DDX46	2	0	1	8	5
METTL14	2	0	0	8	10
RBM15	2	0	2	8	1
SNRPD2	2	0	0	8	0
CDC40	2	1	2	6	10
ZCCHC8	2	0	0	6	2
CELF6	2	0	0	5	0
CELF4	2	5	2	2	0
POLR2H	1	54	0	47	0
CRNKL1	1	2	0	47	9
SF3B2	1	19	0	45	2
SNRPB2	1	1	0	43	3
PRPF4	1	4	0	37	1
SNW1	1	3	0	35	5
TFIP11	1	2	1	34	14
SNRPB	1	1	0	33	0
STRAP	1	2	0	31	2
CSTF1	1	0	0	30	5
ALYREF	1	2	1	28	1
PRPF31	1	2	0	26	3
JMJD6	1	1	0	25	3
RBMX2	1	4	1	23	0
DHX38	1	3	0	23	21
PRPF40A	1	1	0	23	7
PHF5A	1	0	0	23	2
CCAR2	1	0	8	22	44
AKAP17A	1	1	13	21	0
SRSF9	1	1	0	21	1
DHX35	1	0	1	21	0
PPIE	1	6	0	20	2
LSM4	1	2	0	20	0
FIP1L1	1	1	0	20	5
HTATSF1	1	6	1	19	1
ADAR	1	5	0	19	1
YBX1	1	4	0	19	1
SNRPA1	1	2	1	19	0
CCDC97	1	0	0	19	8
NOL3	1	3	0	18	0
NUDT21	1	2	0	18	2
RAVER1	1	2	1	18	7
AQR	1	1	0	18	15
DDX23	1	1	0	18	11
EIF4A3	1	1	0	18	0
API5	1	7	0	17	16
U2AF1L4	1	4	0	17	0
SF3A1	1	3	0	17	11
LUC7L	1	1	0	17	0
POLR2D	1	0	0	17	0
WAC	1	0	1	17	24
PPIH	1	4	0	16	0
SUGP1	1	1	0	16	2
CWC27	1	0	1	16	10
RBM17	1	0	0	16	6
UPF3A	1	10	2	15	4
CACTIN	1	2	2	15	8
PABPN1	1	2	1	15	0
RBM11	1	5	2	14	0
CASC3	1	4	0	14	1
DDX39B	1	4	1	14	2
DDX39A	1	3	0	14	0
BUD13	1	1	4	14	13
HNRNPF	1	1	1	14	7
RNPS1	1	1	0	14	2
PPP1R8	1	0	0	14	11
ZRSR2	1	0	11	14	1
FUS	1	0	0	13	2
FRG1	1	3	9	12	5
GEMIN7	1	2	0	12	0
ZNF326	1	1	0	12	0
LSM2	1	4	1	11	0
TXNL4B	1	3	0	11	0
HNRNPA1	1	1	0	11	0
SNRNP25	1	1	0	11	0
ZCRB1	1	1	0	11	1
RBPMS	1	6	7	10	0
UPF3B	1	6	2	10	0
UHMK1	1	5	0	10	0
DHX15	1	2	1	10	21
HNRNPD	1	1	2	10	2
PTBP2	1	1	1	10	0
R3HCC1L	1	0	0	10	9
SLU7	1	0	1	10	52
SYF2	1	0	0	10	9
GEMIN5	1	0	1	9	4
SNRNP40	1	0	0	9	3
GEMIN2	1	5	0	8	0
SAP18	1	1	1	8	1
PHAX	1	0	3	7	36
SF3A2	1	0	2	7	0
POLR2L	1	1	1	6	0
PLRG1	1	0	4	6	12
PPIL3	1	6	1	5	0
CELF3	1	5	0	5	0
SF3B5	1	2	0	5	0
ISY1	0	11	0	88	4
PABPC1	0	15	0	50	1
RALY	0	11	0	49	0
CTNNBL1	0	2	1	46	4
BUD31	0	20	0	36	0
POLR2J	0	15	0	32	0
PCBP1	0	2	0	29	5
HNRNPA3	0	16	0	28	1
HNRNPH2	0	4	1	28	1
SF3B4	0	8	0	27	0
CLNS1A	0	13	4	25	0
PRPF3	0	9	0	25	0
PRPF19	0	4	0	25	3
U2AF2	0	3	0	25	2
PTBP3	0	4	0	22	7
CPSF3	0	0	0	22	6
USP39	0	1	0	21	0
SF3A3	0	3	0	20	8
PRPF38A	0	1	0	20	5
RBM8A	0	5	1	19	3
SNRPD3	0	4	0	19	0
SNRPD1	0	3	0	19	0
WDR83	0	2	1	19	0
SNRPE	0	4	0	18	0
RHEB	0	1	4	18	4
RBFOX2	0	0	1	18	2
GEMIN8	0	0	12	17	3
POLR2K	0	15	0	16	0
RBMX	0	6	1	16	0
LUC7L2	0	3	2	16	3
ZMAT5	0	3	0	16	0
POLR2I	0	2	0	16	0
SRPK1	0	2	0	16	3
PRPF18	0	1	1	16	23
SNUPN	0	0	0	16	2
LGALS3	0	6	0	15	0
CWC15	0	4	5	15	0
DDX5	0	2	0	15	2
SNRNP27	0	2	0	15	1
SFPQ	0	1	0	15	4
LSM5	0	2	0	14	0
LSM8	0	2	0	14	0
MAGOH	0	1	0	14	1
R3HCC1	0	0	8	14	18
SMN1	0	0	1	14	0
MAGOHB	0	6	0	13	0
CSTF3	0	2	1	13	3
POLR2C	0	2	0	13	2
SLC39A5	0	2	0	13	0
DAZAP1	0	0	2	13	1
HNRNPA0	0	0	1	13	3
POLR2F	0	0	0	13	0
RBM22	0	0	1	13	54
SNU13	0	0	0	13	0
HNRNPC	0	6	1	12	0
SF3B6	0	4	0	12	0
PQBP1	0	2	9	12	0
WBP4	0	0	2	12	12
PYM1	0	2	0	11	0
RBFOX3	0	2	0	11	0
SRSF1	0	1	0	11	3
PPWD1	0	0	1	11	15
SRSF12	0	0	2	11	0
DCPS	0	2	3	10	3
DHX32	0	2	0	10	4
TIA1	0	2	0	10	0
HNRNPH1	0	0	1	10	3
PTBP1	0	0	2	10	7
SRSF10	0	0	0	10	2
GEMIN6	0	4	0	9	0
PRPF39	0	4	0	9	0
HNRNPH3	0	2	0	9	0
SMNDC1	0	2	0	9	4
RNPC3	0	1	2	9	0
ZMAT2	0	0	1	9	10
WDR97	0	31	0	8	0
SNRPC	0	2	0	8	0
C1QBP	0	0	0	8	0
GTF2F2	0	0	2	8	3
POLR2E	0	0	2	8	17
SNRPF	0	0	0	8	0
HMX2	0	2	0	7	0
LSM6	0	0	1	7	0
UBL5	0	2	1	6	0
SRSF11	0	1	1	6	0
BCAS2	0	0	9	6	1
LSM7	0	0	2	6	0
SRSF3	0	2	0	5	0
LSM3	0	0	2	5	0
PPIL1	0	2	0	4	0
SNRNP35	0	2	0	4	0
MYOD1	0	1	1	4	0
SNRPG	0	2	0	3	0
TXNL4A	0	0	17	3	0
RBM15B	0	0	2	2	6
NCBP2L	0	0	0	0	0
RBMY1A1	0	0	0	0	0
SNRPGP15	0	0	0	0	0
