# Supplementary material for: Aberrant expression of CPSF1 promotes head and neck squamous cell carcinoma via regulating alternative splicing
Source: PLoS One. 2020 May 21;15(5):e0233380. doi: 10.1371/journal.pone.0233380 (PMC7241804; doi:10.1371/journal.pone.0233380)
Supplement: S5 Table — (XLSX) [file pone.0233380.s016.xlsx]

## Sheet: Table5
Supplemental Table 5.
The mRNA expression data of the OPC-22 panel
SYMBOL	PRPF6	DBR1	PSIP1	HNRNPL	SNRPN	SRPK2	DHX9	YTHDC1	TRA2B	RSRC1	CPSF7	CPSF1	RBM4
UPCI-SCC90	115.287	49.6275	150.924	465.866	92.521	59.0128	453.929	79.1526	341.729	53.9716	94.2139	132.626	92.3468
UM-SCC17B	125.448	37.5041	137.515	390.162	56.9145	50.7249	684.182	96.3869	236.128	38.3321	144.56	69.1716	134.366
UM-SCC47	126.785	24.4877	108.61	387.027	41.0711	84.997	138.549	153.238	212.399	34.9599	139.625	111.622	98.1661
93VU147T	129.239	21.9451	72.5126	422.618	0.059796	60.2544	422.558	86.465	167.528	49.7303	129.937	300.355	63.7026
Cal27	133.436	52.181	98.937	420.663	14.0449	59.6957	598.042	84.1688	272.459	38.8394	187.586	121.22	129.498
UM-SCC2	137.147	23.6022	75.1972	318.579	0.101515	62.457	365.352	79.5623	192.041	30.5306	100.373	233.078	145.598
WSU-HN13	142.196	30.7358	248.747	412.246	0.154645	99.2436	462.737	119.966	180.548	30.6198	303.569	313.853	79.5264
UM-SCC11B	153.145	39.5896	166.67	271.825	0.029789	69.7957	434.294	121.718	194.91	42.1217	194.91	333.577	126.603
WSU-HN30	157.214	37.0287	67.4226	319.894	32.5107	84.2309	413.287	70.1082	162.996	19.2094	137.404	297.904	80.0604
UD-SCC2	158.105	64.7745	65.3497	393.906	0.082175	146.97	536.028	88.3587	276.478	48.8736	143.334	248.888	61.9805
Detroit562	196.077	35.6469	88.5608	332.276	24.2506	93.5682	344.842	174.838	246.439	40.1171	209.373	188.422	222.611
ORL48	201.826	24.208	31.5132	283.147	15.9173	85.6062	338.89	85.4348	141.67	38.3685	147.154	342.553	114.699
WSU-HN6	203.591	46.8285	101.403	433.262	12.3479	34.8922	441.793	134.948	284.376	52.2915	266.902	315.283	79.4383
WSU-HN12	221.516	44.3172	107.714	330.648	7.59923	67.5564	507.429	130.047	232.601	35.9976	171.854	292.652	91.5858
BHY	227.49	21.6614	127.842	246.648	33.8875	93.5783	331.566	94.5529	105.827	21.6836	234.666	189.305	95.461
Cal33	254.478	52.4546	133.398	513.851	0.0231997	128.573	697.407	92.683	231.348	46.2835	182.837	253.666	88.1822
WSU-HN8	257.157	52.8788	752.997	487.795	70.788	62.9047	593.027	77.0947	292.935	25.4691	225.826	289.823	95.2465
BICR22	292.32	36.6251	48.4644	487.398	0.340699	80.774	758.906	70.6382	248.313	73.4206	198.031	335.673	162.002
SCC15	335.884	38.8584	20.9261	435.772	0.444605	57.8875	385.502	55.5459	193.492	35.8648	76.7091	548.82	332.564
UM-SCC4	340.361	25.9322	59.5181	774.86	134.366	73.092	469.481	27.4855	145.531	19.5842	141.794	409.761	127.478
SCC25	361.271	21.8028	20.3907	435.858	22.3959	39.8776	301.229	32.7042	227.658	45.3848	163.803	617.934	215.147
SCC9	394.727	27.4098	33.7255	479.293	22.4521	44.7778	502.629	50.1145	187.764	13.3891	158.428	440.641	148.701
