# Supplementary material for: Aberrant expression of CPSF1 promotes head and neck squamous cell carcinoma via regulating alternative splicing
Source: PLoS One. 2020 May 21;15(5):e0233380. doi: 10.1371/journal.pone.0233380 (PMC7241804; doi:10.1371/journal.pone.0233380)
Supplement: S6 Table — (XLSX) [file pone.0233380.s017.xlsx]

## Sheet: Table6
	Mutation
			BHY		BICR22		Detroit562		SCC9		SCC11B		SCC17B		93VU147T		SCC090		SCC2
	PRPF6
	DBR1
	HNRNPL
	PSIP1
	SNRPN
	DHX9
	SRPK2
	YTHDC1
	CPSF7
	RSRC1
	TRA2B
	CPSF1
	RBM4
																					Mutation
	Copy number variation
			BHY		BICR22		Detroit562		SCC9		SCC11B		SCC17B		93VU147T		SCC090		SCC2
	PRPF6
	DBR1
	HNRNPLL
	PSIP1P1
	SNRPN
	DHX9
	SRPK2
	YTHDC1
	CPSF7
	RSRC1
	TRA2B
	CPSF1P1
	RBM4
																					Copy Loss
																					Copy Gain
