# Supplementary material for: Aberrant expression of CPSF1 promotes head and neck squamous cell carcinoma via regulating alternative splicing
Source: PLoS One. 2020 May 21;15(5):e0233380. doi: 10.1371/journal.pone.0233380 (PMC7241804; doi:10.1371/journal.pone.0233380)
Supplement: S7 Table — (XLSX) [file pone.0233380.s018.xlsx]

## Sheet: HPVnegative
Supplemental Data 7.
Significant splicing variants in TCGA HPV-negative cohorts by outlier analysis
Row.names	outRankTumor1	var1	FisherP1	outRankTumor2	var2	FisherP2	SYMBOL	ENTREZID	skipping	insertions	deletions
chr11:71826231-71846993	0	8542	1	262	8840	9.76264e-15	FOLR3	2352	FALSE	TRUE	FALSE
chr10:88728362-88730233	0	4577	1	257	6129	2.9252e-14	ADIRF	10974	TRUE	FALSE	FALSE
chr19:47760911-47761587	0	10266	1	227	10800	1.29906e-11	CCDC9	26093	FALSE	TRUE	FALSE
chr11:33767605-33768676	0	15876	1	208	17738	3.68766e-10	FBXO3	26273	FALSE	TRUE	FALSE
chr10:88725994-88728799	0	11397	1	200	7391	4.70558e-11	ADIRF	10974	FALSE	TRUE	TRUE
chr19:48783065-48784809	0	13876	1	199	14609	5.12908e-11	ZNF114	163071	FALSE	TRUE	FALSE
chr10:43698868-43699060	0	15594	1	196	15207	3.81751e-09	RASGEF1A	221002	FALSE	TRUE	FALSE
chr8:23228275-23261467	0	3912	1	191	15699	1.95254e-10	LOXL2;ENTPD4	9583	FALSE	TRUE	FALSE
chr8:145748717-145749020	1	1919	0.16367	189	8014	1.16812e-08	LRRC14;LRRC24	441381	TRUE	FALSE	TRUE
chr11:882515-883148	0	18112	1	180	1901	1.80951e-09	CHID1	66005	FALSE	TRUE	FALSE
chr3:197239235-197241024	0	13602	1	179	4610	3.63223e-08	BDH1	622	FALSE	TRUE	FALSE
chr1:245927451-245977644	0	276	1	176	9610	4.71561e-08	SMYD3	64754	FALSE	TRUE	FALSE
chr16:15793711-15818048	0	15889	1	176	3793	4.71561e-08	NDE1;MYH11	4629	FALSE	TRUE	FALSE
chr19:48565094-48565255	0	6495	1	171	7702	1.04147e-07	PLA2G4C	8605	FALSE	TRUE	FALSE
chr7:99746676-99747122	5	4924	1	171	10421	1.04147e-07	LAMTOR4	389541	FALSE	TRUE	FALSE
chr5:179263565-179264717	0	9714	1	170	5284	1.13681e-07	SQSTM1;C5orf45	51149	TRUE	FALSE	TRUE
chr11:61117115-61118463	1	18145	0.16367	168	3734	2.17144e-07	CYB561A3	220002	FALSE	FALSE	TRUE
chr15:58549754-58550341	0	4042	1	168	10382	2.17144e-07	ALDH1A2	8854	FALSE	TRUE	FALSE
chr16:89805382-89805541	0	2430	1	168	9136	6.38343e-09	ZNF276;FANCA	2175	TRUE	FALSE	FALSE
chr1:24646431-24657916	0	10860	1	167	2376	2.22383e-07	GRHL3	57822	FALSE	TRUE	FALSE
chr10:25755287-25755580	0	12925	1	165	18469	2.47143e-07	GPR158	57512	FALSE	TRUE	FALSE
chr15:59902067-59904101	0	5166	1	163	14112	1.49465e-08	GCNT3	9245	FALSE	TRUE	TRUE
chr7:80253506-80275404	0	13130	1	162	14024	1.59997e-08	CD36	948	FALSE	TRUE	FALSE
chr6:126661590-126667351	0	3894	1	161	15859	1.742e-08	CENPW	387103	FALSE	TRUE	FALSE
chr3:186505053-186505268	0	13889	1	157	3868	1.17508e-06	EIF4A2;SNORA63	6043	FALSE	TRUE	FALSE
chr1:222988420-222997226	25	16741	0.152302	154	1772	1.21183e-06	DISP1	84976	FALSE	TRUE	FALSE
chr8:25126401-25128306	0	408	1	152	15193	8.56503e-08	DOCK5	80005	FALSE	TRUE	FALSE
chr11:66789384-66797593	0	17238	1	151	3619	8.79125e-08	SYT12	91683	FALSE	TRUE	FALSE
chr2:216244040-216245534	0	2372	1	151	12347	8.79125e-08	FN1	2335	TRUE	FALSE	FALSE
chr7:156473268-156474523	0	10706	1	149	12881	9.84711e-08	LMBR1	64327	FALSE	TRUE	TRUE
chr1:68944992-68948447	0	7808	1	148	3717	1.06852e-07	DEPDC1	55635	FALSE	FALSE	TRUE
chr2:20097796-20100791	0	9775	1	148	4673	2.63699e-06	TTC32	130502	FALSE	TRUE	FALSE
chr1:15632315-15635109	0	2967	1	147	17129	1.98739e-07	FHAD1	114827	FALSE	TRUE	FALSE
chr12:122388242-122389386	0	12269	1	147	10423	2.75753e-06	WDR66	144406	FALSE	TRUE	FALSE
chr1:243651180-243652316	0	17929	1	147	10102	2.75753e-06	SDCCAG8;AKT3	10000	FALSE	TRUE	FALSE
chr22:19420382-19420788	0	2596	1	147	2855	1.98739e-07	HIRA;MRPL40	64976	FALSE	TRUE	FALSE
chr20:32868456-32868833	1	18459	1	145	6944	5.42326e-06	AHCY	191	TRUE	FALSE	TRUE
chr11:73587620-73587802	0	14650	1	144	456	5.37196e-06	COA4;PAAF1	80227	FALSE	TRUE	FALSE
chr2:65571728-65571853	0	12499	1	143	3084	5.42194e-06	SPRED2	200734	FALSE	TRUE	FALSE
chr17:5487820-5522651	0	7736	1	142	10890	2.42717e-07	NLRP1	22861	FALSE	TRUE	TRUE
chr8:23292194-23292905	0	12940	1	142	9327	2.42717e-07	ENTPD4	9583	FALSE	TRUE	FALSE
chr12:52638395-52639196	0	10736	1	141	1212	5.82083e-06	KRT7	3855	FALSE	TRUE	FALSE
chr3:3214330-3214460	0	6611	1	140	2398	6.17111e-06	CRBN	51185	FALSE	TRUE	FALSE
chr8:145749489-145749645	0	16804	1	140	7401	6.17111e-06	LRRC14;LRRC24	441381	TRUE	FALSE	TRUE
chr10:99626132-99630823	0	10692	1	139	13629	1.10756e-05	GOLGA7B;CRTAC1	55118	TRUE	FALSE	TRUE
chr17:79990374-79990587	0	11057	1	139	669	1.10756e-05	RAC3	5881	FALSE	TRUE	FALSE
chr11:128806544-128807573	0	2390	1	138	12093	1.10058e-05	TP53AIP1	63970	TRUE	FALSE	FALSE
chr2:216245803-216246935	0	6747	1	138	11591	4.71422e-07	FN1	2335	TRUE	FALSE	FALSE
chr11:134122810-134123121	10	16714	1	137	11792	4.9986e-07	THYN1	29087	TRUE	FALSE	FALSE
chr17:20360876-20361496	0	14817	1	137	11910	1.11348e-05	LGALS9B	284194	FALSE	TRUE	FALSE
chr3:48587667-48599020	0	2327	1	137	208	1.11348e-05	PFKFB4	5210	FALSE	TRUE	FALSE
chr8:67834960-67838433	0	5971	1	137	10862	4.9986e-07	SNHG6	641638	FALSE	TRUE	FALSE
chr7:95466961-95499195	0	11828	1	135	15966	1.19809e-05	DYNC1I1	1780	FALSE	TRUE	FALSE
chr17:70944014-70989030	0	16662	1	134	4940	9.61821e-07	SLC39A11	201266	FALSE	TRUE	FALSE
chr6:4062867-4063308	0	7072	1	134	8948	1.27009e-05	PRPF4B;FAM217A	222826	TRUE	FALSE	FALSE
chr14:24647146-24647297	0	9583	1	133	13080	2.19856e-05	REC8	9985	FALSE	TRUE	FALSE
chr2:163175905-163204088	0	9385	1	132	8930	2.19486e-05	GCA	25801	FALSE	TRUE	FALSE
chr6:27095180-27100146	0	5319	1	131	18286	2.22905e-05	HIST1H2BJ	8970	FALSE	FALSE	TRUE
chr16:57295982-57297181	0	11093	1	130	1192	2.3007e-05	PLLP	51090	FALSE	TRUE	FALSE
chr3:155544608-155545971	0	6058	1	130	8112	2.3007e-05	SLC33A1	9197	TRUE	FALSE	FALSE
chr12:27944834-27950180	0	11629	1	129	1546	2.01843e-06	KLHL42	57542	FALSE	TRUE	FALSE
chr6:4062533-4062791	0	7049	1	129	3018	2.40993e-05	PRPF4B;FAM217A	222826	TRUE	FALSE	FALSE
chr11:111680497-111685325	0	10689	1	127	13797	4.25777e-05	ALG9	79796	FALSE	TRUE	FALSE
chr12:66345195-66346136	0	5344	1	126	6711	4.27498e-05	HMGA2	8091	TRUE	FALSE	TRUE
chr8:145703905-145715417	0	455	1	126	4762	2.16866e-06	PPP1R16A	84988	FALSE	TRUE	FALSE
chr17:48613560-48613782	0	11340	1	124	9543	4.51993e-05	EPN3	55040	FALSE	TRUE	FALSE
chr1:89887843-89888470	0	927	1	124	12209	4.51993e-05	GBP1P1	400759	FALSE	TRUE	FALSE
chr2:60773435-60778003	0	17739	1	123	8194	4.74763e-05	BCL11A	53335	FALSE	TRUE	FALSE
chr19:54609753-54610118	8	3627	0.555589	122	5388	8.11579e-05	NDUFA3	4696	FALSE	TRUE	FALSE
chr2:238767770-238785866	0	8498	1	122	13394	8.11579e-05	RAMP1	10267	FALSE	TRUE	FALSE
chr7:128520775-128521051	0	11994	1	122	4996	8.11579e-05	KCP	375616	FALSE	TRUE	TRUE
chr2:112187197-112237484	0	3594	1	121	9213	8.07146e-05	MIR4435-2HG	541471	FALSE	TRUE	FALSE
chr3:69362668-69481785	0	15176	1	121	12751	4.29205e-06	FRMD4B	23150	FALSE	TRUE	FALSE
chr1:151740719-151741937	0	9789	1	120	6606	8.15656e-05	OAZ3	51686	FALSE	TRUE	FALSE
chr17:40705636-40705812	0	860	1	120	9005	8.15656e-05	HSD17B1	3292	TRUE	FALSE	FALSE
chr7:150936283-150936686	0	8202	1	120	17191	4.49996e-06	SMARCD3	6604	FALSE	TRUE	FALSE
chr11:9302588-9304918	0	16912	1	119	7259	8.36927e-05	TMEM41B	440026	TRUE	FALSE	FALSE
chr17:27944358-27944496	0	7893	1	119	13769	8.36927e-05	CORO6	84940	TRUE	FALSE	FALSE
chr5:176734704-176734782	0	5838	1	119	13229	8.36927e-05	MXD3	83463	TRUE	FALSE	FALSE
chr1:40770519-40770598	0	9185	1	118	11402	8.70935e-05	COL9A2	1298	FALSE	TRUE	FALSE
chr22:51018231-51018403	0	14885	1	118	202	8.70935e-05	CHKB-CPT1B;CHKB	1120	FALSE	FALSE	TRUE
chr7:30197211-30198602	0	12344	1	118	1806	8.70935e-05	MTURN	222166	TRUE	FALSE	FALSE
chr1:228333768-228334562	0	12406	1	117	9940	8.24824e-06	GUK1	2987	FALSE	FALSE	TRUE
chr2:207024408-207024637	0	9413	1	116	8611	0.000149873	EEF1B2	1933	TRUE	FALSE	FALSE
chr7:76069291-76069567	0	7570	1	116	11458	8.39362e-06	ZP3	7784	FALSE	TRUE	FALSE
chr16:74486029-74487069	0	8193	1	115	7788	0.000150216	GLG1	2734	TRUE	FALSE	FALSE
chr7:76069307-76069567	0	13426	1	115	16959	8.70014e-06	ZP3	7784	FALSE	TRUE	FALSE
chr1:33099711-33100369	0	3463	1	114	8490	0.000152847	ZBTB8OS	339487	FALSE	TRUE	FALSE
chr7:99750380-99751023	0	12193	1	114	3572	9.16718e-06	LAMTOR4	389541	FALSE	TRUE	FALSE
chr5:179263665-179264717	0	1552	1	113	12169	0.000157746	SQSTM1;C5orf45	51149	TRUE	FALSE	TRUE
chr19:19049858-19052002	0	10299	1	112	7686	0.000278845	HOMER3	9454	FALSE	FALSE	TRUE
chr19:2230611-2233997	0	6373	1	112	16112	1.60801e-05	DOT1L;PLEKHJ1	55111	FALSE	FALSE	TRUE
chr7:99746656-99747122	0	13543	1	112	4633	1.60801e-05	LAMTOR4	389541	FALSE	TRUE	FALSE
chr10:135170759-135171161	0	2745	1	111	12623	0.000273525	FUOM	282969	FALSE	TRUE	FALSE
chr17:7489396-7489974	0	7487	1	111	13920	1.61951e-05	MPDU1	9526	FALSE	FALSE	TRUE
chr7:22534505-22534981	0	2471	1	111	4769	0.000273525	STEAP1B	256227	FALSE	TRUE	FALSE
chr11:68660461-68660790	0	6000	1	110	5996	1.66187e-05	MRPL21	219927	FALSE	TRUE	FALSE
chr1:2341890-2345036	0	13574	1	110	709	0.00027232	PEX10	5192	FALSE	TRUE	FALSE
chr19:16757611-16757931	0	5913	1	110	13134	0.00027232	SMIM7	79086	TRUE	FALSE	TRUE
chr19:50432263-50432500	4	2172	1	110	13503	0.00027232	IL4I1;NUP62;ATF5	22809	TRUE	FALSE	FALSE
chr19:9971470-10024159	0	2782	1	110	15130	0.00027232	OLFM2	93145	FALSE	TRUE	FALSE
chr9:130672807-130674547	0	6809	1	110	11955	1.66187e-05	ST6GALNAC4	27090	FALSE	TRUE	FALSE
chr1:52820126-52820280	0	6452	1	109	12434	1.73468e-05	CC2D1B	200014	FALSE	TRUE	FALSE
chr18:19202762-19203832	0	10329	1	109	6198	1.73468e-05	SNRPD1	6632	FALSE	FALSE	TRUE
chr3:48587667-48599024	0	14278	1	109	8890	0.000275135	PFKFB4	5210	FALSE	TRUE	FALSE
chr9:130213083-130213329	3	8766	1	109	8148	0.000275135	RPL12	6136	FALSE	TRUE	FALSE
chr11:93467826-93468129	0	1944	1	107	14671	3.08405e-05	TAF1D	79101	TRUE	FALSE	TRUE
chr1:36943278-36945034	0	5074	1	107	13798	0.000292665	CSF3R	1441	FALSE	TRUE	FALSE
chr11:406059-406142	0	2362	1	106	2031	0.00049056	SIGIRR	59307	TRUE	FALSE	TRUE
chr12:6602138-6602625	0	238	1	106	7919	3.07965e-05	MRPL51	51258	FALSE	TRUE	FALSE
chr5:655699-663531	0	7045	1	106	6981	3.07965e-05	TPPP	11076	FALSE	TRUE	TRUE
chr12:52431227-52435594	0	9221	1	105	10985	3.13325e-05	NR4A1	3164	FALSE	TRUE	FALSE
chr12:56546415-56547636	0	10288	1	105	5224	0.000485797	MYL6B	140465	FALSE	FALSE	TRUE
chr16:48421179-48450727	0	18407	1	105	3379	3.13325e-05	SIAH1	6477	FALSE	TRUE	FALSE
chr8:144413509-144413913	0	17917	1	105	4646	3.13325e-05	TOP1MT	116447	FALSE	TRUE	FALSE
chr8:145749193-145749308	0	1425	1	104	11779	0.000487959	LRRC14;LRRC24	441381	TRUE	FALSE	TRUE
chr11:66276785-66276882	0	15538	1	103	18051	0.000496937	DPP3;BBS1	582	TRUE	FALSE	FALSE
chr15:85189316-85189415	0	6150	1	103	4198	0.000496937	LOC642423;WDR73	84942	TRUE	FALSE	TRUE
chr22:26861517-26862017	0	13820	1	103	9750	5.97537e-05	HPS4	89781	TRUE	FALSE	FALSE
chr5:159640826-159655480	0	9951	1	103	2324	0.000496937	FABP6	2172	FALSE	TRUE	FALSE
chr11:63916506-63918711	0	13657	1	102	9643	0.000512691	MACROD1	28992	FALSE	TRUE	FALSE
chr16:53524213-53524427	0	1644	1	102	8240	5.81603e-05	RBL2	5934	TRUE	FALSE	TRUE
chr2:170681150-170681292	9	875	1	102	14131	0.000512691	METTL5	29081	TRUE	FALSE	FALSE
chr2:237476484-237489083	0	2348	1	102	5172	0.000512691	ACKR3	57007	FALSE	TRUE	FALSE
chr11:111782646-111783829	0	5855	1	101	14772	0.000864668	HSPB2-C11orf52;HSPB2	3316	FALSE	TRUE	FALSE
chr11:6503519-6504070	0	18493	1	101	10374	5.76796e-05	TIMM10B	26515	TRUE	FALSE	TRUE
chr2:162016997-162017796	0	3122	1	101	10098	0.000864668	TANK	10010	FALSE	TRUE	FALSE
chr2:233415928-233421126	0	16315	1	100	18337	5.82692e-05	EIF4E2	9470	FALSE	TRUE	FALSE
chr7:100861766-100865885	0	12200	1	100	2152	5.82692e-05	ZNHIT1	10467	FALSE	FALSE	TRUE
chr7:32527369-32528865	0	1298	1	100	11264	0.000852743	LSM5	23658	FALSE	FALSE	TRUE
chr19:44280788-44285379	0	3989	1	99	441	0.000852507	KCNN4	3783	FALSE	FALSE	TRUE
chr3:143566825-143566990	0	6657	1	99	4159	0.000852507	SLC9A9	285195	FALSE	TRUE	FALSE
chr4:13574466-13578462	15	13287	1	99	2422	0.000852507	BOD1L1	259282	FALSE	TRUE	FALSE
chr9:95372970-95373596	0	14367	1	99	9986	5.99025e-05	CENPP	401541	FALSE	TRUE	FALSE
chr15:51017520-51018270	4	4493	1	98	113	0.000863758	SPPL2A	84888	FALSE	TRUE	FALSE
chr17:54283939-54305278	0	9617	1	98	12379	0.000863758	ANKFN1	162282	FALSE	TRUE	FALSE
chr19:11456413-11456803	4	16053	1	98	7569	6.25684e-05	TMEM205	374882	TRUE	FALSE	TRUE
chr19:13255217-13255391	0	2859	1	98	18383	0.000863758	STX10	8677	TRUE	FALSE	TRUE
chr6:4062533-4063308	0	7349	1	98	2062	0.000863758	PRPF4B;FAM217A	222826	TRUE	FALSE	FALSE
chr4:6642435-6642555	3	9289	1	97	10024	0.0008864	MRFAP1	93621	TRUE	FALSE	FALSE
chr8:145703510-145715417	8	17806	0.555589	97	986	0.0008864	PPP1R16A	84988	FALSE	TRUE	FALSE
chr13:37578698-37580094	0	277	1	96	2249	0.000106375	EXOSC8	11340	FALSE	FALSE	TRUE
chr15:72563628-72564734	42	7275	0.156619	96	12967	0.00149833	PARP6;CELF6	60677	FALSE	TRUE	FALSE
chr2:75186218-75186468	0	3031	1	96	14923	0.00149833	POLE4	56655	FALSE	TRUE	FALSE
chr14:50458725-50458974	0	16569	1	95	14207	0.00147312	LINC01588	283551	FALSE	TRUE	FALSE
chr17:76417004-76417524	0	15094	1	95	17531	0.000106854	PGS1	9489	TRUE	FALSE	TRUE
chr8:74872053-74884277	0	13476	1	95	11166	0.00147312	TCEB1	6921	FALSE	TRUE	FALSE
chr9:131085426-131085562	9	5693	1	95	6113	0.00147312	COQ4	51117	FALSE	TRUE	FALSE
chr11:108800435-108810973	0	1111	1	94	13780	0.00146726	DDX10	1662	FALSE	TRUE	FALSE
chr1:162336722-162336842	0	2272	1	94	363	0.00146726	NOS1AP	9722	FALSE	TRUE	FALSE
chr13:113883833-113883956	0	16609	1	94	6585	0.000109217	CUL4A	8451	FALSE	TRUE	FALSE
chr1:243651123-243652316	0	5417	1	93	14567	0.00148039	SDCCAG8;AKT3	10000	FALSE	TRUE	FALSE
chr19:46623564-46627143	0	1099	1	93	606	0.000113435	IGFL3	388555	FALSE	FALSE	TRUE
chr1:156703844-156705517	8	1399	0.555589	92	8173	0.000196617	RRNAD1	51093	FALSE	FALSE	TRUE
chr11:62432445-62432603	15	13966	1	92	5792	0.00151234	LBHD1	79081	FALSE	TRUE	FALSE
chr13:114014599-114018077	0	14824	1	92	10544	0.00151234	GRTP1	79774	FALSE	TRUE	FALSE
chr13:79889128-79896484	0	2995	1	92	17246	0.000196617	RBM26	64062	FALSE	TRUE	FALSE
chr3:197241287-197242228	0	1726	1	92	12359	0.000196617	BDH1	622	FALSE	TRUE	FALSE
chr19:54609318-54609660	3	10159	1	91	1707	0.00255367	NDUFA3	4696	FALSE	TRUE	FALSE
chr1:9748371-9751525	0	5356	1	91	9715	0.000193193	PIK3CD	5293	FALSE	TRUE	FALSE
chr22:22049785-22051174	0	2542	1	91	12805	0.00255367	PPIL2	23759	TRUE	FALSE	FALSE
chr22:31199164-31266416	0	10068	1	91	939	0.00255367	OSBP2	23762	FALSE	TRUE	FALSE
chr3:48448147-48448230	0	18070	1	91	9929	0.00255367	PLXNB1	5364	FALSE	TRUE	FALSE
chr8:140613844-140614256	0	1587	1	91	706	0.000193193	KCNK9	51305	FALSE	TRUE	FALSE
chr9:27359234-27421484	0	3306	1	91	2253	0.000193193	MOB3B	79817	FALSE	TRUE	FALSE
chr1:63915486-63919589	0	12773	1	90	12259	0.00250527	ITGB3BP	23421	FALSE	TRUE	FALSE
chr2:61408540-61410682	0	16582	1	90	9489	0.00250527	AHSA2	130872	FALSE	TRUE	FALSE
chr10:76994193-76994368	0	12743	1	89	15079	0.00248824	COMTD1	118881	FALSE	TRUE	FALSE
chr17:48612013-48613390	0	6870	1	89	12717	0.000196577	EPN3	55040	FALSE	TRUE	FALSE
chr6:143654582-143655215	0	6280	1	89	6155	0.000196577	AIG1	51390	FALSE	TRUE	FALSE
chr7:45024025-45025481	0	10480	1	89	3208	0.00248824	SNHG15;SNORA9	677798	TRUE	FALSE	TRUE
chr1:153516415-153517130	3	5490	1	88	3309	0.00250204	S100A4	6275	FALSE	TRUE	FALSE
chr11:74660694-74676079	0	15745	1	88	11247	0.000203223	SPCS2	9789	FALSE	TRUE	FALSE
chr12:28408595-28410135	0	8658	1	88	17558	0.000203223	CCDC91	55297	FALSE	TRUE	FALSE
chr13:77576184-77589544	0	14411	1	88	3831	0.000203223	CLN5;FBXL3	26224	FALSE	FALSE	TRUE
chr1:38047146-38047824	0	770	1	88	7741	0.000203223	GNL2	29889	FALSE	TRUE	FALSE
chr16:11406794-11409998	0	10569	1	88	13585	0.00250204	RMI2	116028	FALSE	TRUE	FALSE
chr17:20359984-20360691	0	11258	1	88	12702	0.00250204	LGALS9B	284194	FALSE	TRUE	FALSE
chr3:156870945-156874725	0	7873	1	88	3377	0.00250204	CCNL1	57018	FALSE	TRUE	FALSE
chr11:61197654-61204233	0	16448	1	87	2132	0.000352723	SDHAF2	54949	FALSE	TRUE	FALSE
chr17:41107384-41107859	0	1924	1	87	7	0.000352723	PTGES3L-AARSD1;AARSD1	80755	FALSE	TRUE	FALSE
chr2:220047030-220047136	0	9939	1	87	2509	0.00254635	FAM134A	79137	TRUE	FALSE	FALSE
chr3:125725407-125725957	0	16546	1	87	17222	0.00254635	SLC41A3	54946	TRUE	FALSE	FALSE
chr9:139685876-139686078	10	4747	1	87	12859	0.000352723	TMEM141	85014	FALSE	TRUE	FALSE
chr17:74527773-74527958	0	9653	1	86	5997	0.00428313	CYGB;PRCD	768206	FALSE	TRUE	FALSE
chr20:21224926-21226563	0	259	1	86	10901	0.000345637	KIZ	55857	FALSE	TRUE	FALSE
chr3:145794682-145795649	0	3864	1	86	10806	0.00428313	PLOD2	5352	TRUE	FALSE	FALSE
chr4:56290810-56318406	0	8024	1	86	13412	0.00428313	TMEM165;CLOCK	9575	FALSE	TRUE	FALSE
chr17:7529932-7530025	0	7430	1	85	5686	0.000344565	SHBG;SAT2	112483	FALSE	TRUE	FALSE
chr19:13885717-13888866	0	11531	1	85	1721	0.000344565	C19orf53	28974	FALSE	TRUE	FALSE
chr4:9997597-9998405	0	695	1	85	798	0.00419608	SLC2A9	56606	FALSE	TRUE	FALSE
chr6:112375608-112375826	0	12656	1	85	9733	0.00419608	WISP3	8838	FALSE	TRUE	FALSE
chr10:88705446-88728799	0	11578	1	84	12178	0.00415891	MMRN2;SNCG;ADIRF	10974	FALSE	FALSE	TRUE
chr11:2905364-2906432	0	3068	1	84	15481	0.00415891	CDKN1C	1028	FALSE	FALSE	TRUE
chr12:25348271-25348642	0	4146	1	83	12398	0.00417083	ETFRF1	144363	FALSE	TRUE	FALSE
chr14:23302698-23303381	0	13705	1	83	8160	0.00417083	MRPL52	122704	FALSE	TRUE	FALSE
chr14:77745212-77745880	0	16588	1	83	7725	0.00417083	POMT2	29954	FALSE	TRUE	FALSE
chr15:99860940-99874128	0	6137	1	83	8378	0.00417083	LRRC28	123355	FALSE	TRUE	FALSE
chr4:157694045-157695524	0	8130	1	83	10215	0.00417083	PDGFC	56034	FALSE	TRUE	FALSE
chr1:161569582-161571030	0	15402	1	82	15784	0.00423138	FCGR2C	9103	FALSE	TRUE	TRUE
chr1:162337253-162351681	0	1528	1	82	1905	0.00423138	NOS1AP;C1orf111;C1orf226	400793	FALSE	FALSE	TRUE
chr11:67396522-67396783	0	4422	1	82	8506	0.00062301	NUDT8	254552	FALSE	TRUE	FALSE
chr14:67953889-67955225	0	13237	1	82	6441	0.00423138	TMEM229B	161145	FALSE	TRUE	FALSE
chr16:810821-811073	0	9885	1	82	3285	0.00423138	MSLN	10232	TRUE	FALSE	FALSE
chr21:45560224-45560824	0	6100	1	82	9684	0.00423138	C21orf33	8209	FALSE	TRUE	FALSE
chr9:116035690-116037662	0	5150	1	82	411	0.00423138	FKBP15;CDC26	246184	FALSE	FALSE	TRUE
chr9:15471174-15472630	0	6678	1	82	15304	0.00062301	PSIP1	11168	FALSE	FALSE	TRUE
chr17:79214239-79214787	0	12128	1	81	1120	0.00707378	NDUFAF8	284184	FALSE	TRUE	FALSE
chr2:162017923-162036125	0	18341	1	81	7477	0.000609473	TANK	10010	FALSE	TRUE	FALSE
chr5:150121719-150122380	0	11696	1	81	15810	0.000609473	DCTN4	51164	FALSE	TRUE	FALSE
chr8:145698089-145698178	0	18002	1	81	905	0.00707378	KIFC2	90990	TRUE	FALSE	FALSE
chr9:130476468-130476658	11	15879	1	81	14815	0.00707378	PTRH1	138428	FALSE	FALSE	TRUE
chr1:28906099-28906454	0	2045	1	80	10031	0.00692484	SNHG12;SNORA61	677838	TRUE	FALSE	TRUE
chr17:7760516-7769809	0	4400	1	80	8530	0.00692484	NAA38;CYB5D1	124637	FALSE	TRUE	FALSE
chr19:55653425-55656912	0	14821	1	80	11356	0.00692484	TNNT1	7138	FALSE	TRUE	FALSE
chr3:111451550-111497115	0	10702	1	80	13086	0.00692484	PLCXD2;PHLDB2	90102	FALSE	TRUE	FALSE
chr3:186505671-186506099	0	4444	1	80	12406	0.00692484	EIF4A2	1974	TRUE	FALSE	TRUE
chr5:52900725-52942063	0	2307	1	80	12403	0.00692484	NDUFS4	4724	FALSE	TRUE	FALSE
chr11:31491344-31531066	0	2828	1	79	2174	0.00685366	IMMP1L	196294	FALSE	TRUE	FALSE
chr1:150199050-150199057	0	334	1	79	4856	0.00685366	ANP32E	81611	TRUE	FALSE	TRUE
chr11:63768992-63769188	0	8713	1	79	7471	0.00685366	MACROD1	28992	FALSE	TRUE	FALSE
chr12:28379132-28408514	0	4942	1	79	12953	0.00685366	CCDC91	55297	FALSE	TRUE	FALSE
chr12:53558539-53563856	0	574	1	79	13599	0.000613059	CSAD	51380	FALSE	TRUE	FALSE
chr14:50712838-50713759	0	8435	1	79	4964	0.00685366	L2HGDH	79944	TRUE	FALSE	FALSE
chr19:54609318-54609663	0	11473	1	79	4111	0.00685366	NDUFA3	4696	FALSE	TRUE	FALSE
chr21:9907492-9908278	0	17325	1	79	14953	0.00685366	TEKT4P2	100132288	TRUE	FALSE	TRUE
chr2:201724938-201725961	8	10004	0.555589	79	1727	0.00685366	CLK1	1195	TRUE	FALSE	FALSE
chr22:50696730-50699258	0	11949	1	79	6922	0.000613059	MAPK12	6300	FALSE	TRUE	FALSE
chr4:107133992-107134511	0	2508	1	79	327	0.000613059	TBCK	93627	FALSE	TRUE	FALSE
chr1:162560301-162562525	4	5457	0.361363	78	8388	0.0068592	UAP1	6675	FALSE	TRUE	FALSE
chr12:122388242-122394980	0	10917	1	78	16478	0.0068592	WDR66	144406	FALSE	TRUE	FALSE
chr1:234534299-234536599	0	13179	1	78	10684	0.0068592	TARBP1	6894	FALSE	TRUE	FALSE
chr14:102808557-102808563	0	9892	1	78	3181	0.0068592	ZNF839	55778	TRUE	FALSE	TRUE
chr2:175275231-175287613	0	3573	1	78	5742	0.0068592	SCRN3	79634	FALSE	TRUE	FALSE
chr3:147111729-147130305	0	12912	1	78	451	0.0068592	ZIC4;ZIC1	7545	FALSE	TRUE	FALSE
chr10:105791351-105791962	0	15027	1	77	13309	0.00108432	COL17A1	1308	TRUE	FALSE	FALSE
chr11:31484852-31491287	0	10724	1	77	11573	0.00694083	IMMP1L	196294	FALSE	TRUE	FALSE
chr1:1337981-1341189	0	11387	1	77	7733	0.00108432	MRPL20	55052	FALSE	TRUE	FALSE
chr1:43917990-43918574	0	2423	1	77	14316	0.00694083	SZT2;HYI	81888	TRUE	FALSE	FALSE
chr7:41730140-41730787	0	9448	1	77	8211	0.00108432	INHBA	3624	FALSE	TRUE	FALSE
chr10:8095741-8097250	0	7844	1	76	4117	0.0115105	GATA3	2625	FALSE	TRUE	FALSE
chr1:76257256-76257882	0	13737	1	76	15538	0.0115105	RABGGTB	5876	FALSE	FALSE	TRUE
chr19:51537395-51537733	0	10880	1	76	955	0.0115105	KLK12	43849	FALSE	FALSE	TRUE
chr21:36421255-36421465	0	8038	1	76	10092	0.0115105	RUNX1	861	TRUE	FALSE	FALSE
chr2:46819064-46819614	0	6164	1	76	7742	0.0115105	PIGF	5281	FALSE	TRUE	FALSE
chr4:9882163-9889191	0	5407	1	76	2567	0.00105995	SLC2A9	56606	FALSE	TRUE	FALSE
chr7:48129233-48129785	0	768	1	76	9948	0.0115105	UPP1	7378	FALSE	TRUE	FALSE
chr1:155162101-155162577	0	6374	1	75	13694	0.0112659	MUC1	4582	TRUE	FALSE	FALSE
chr16:89653510-89653964	0	5709	1	75	1736	0.0112659	CPNE7	27132	FALSE	TRUE	FALSE
chr17:34199468-34202565	0	15533	1	75	18000	0.0112659	CCL5	6352	FALSE	TRUE	FALSE
chr17:40705636-40706423	0	4544	1	75	8620	0.0112659	HSD17B1	3292	TRUE	FALSE	FALSE
chr5:80911376-80912168	0	18042	1	75	927	0.00105302	SSBP2	23635	FALSE	TRUE	FALSE
chr12:102406970-102411498	0	8375	1	74	14363	0.0111401	CCDC53	51019	FALSE	TRUE	FALSE
chr12:66554952-66563635	0	4753	1	74	8254	0.0111401	LLPH;TMBIM4	51643	FALSE	TRUE	FALSE
chr14:94563311-94563841	0	3660	1	74	672	0.00106302	IFI27L1	122509	FALSE	TRUE	FALSE
chr16:67429469-67429679	0	15859	1	74	6708	0.0111401	ZDHHC1	29800	FALSE	TRUE	FALSE
chr17:18389449-18390069	0	14832	1	74	8817	0.0111401	LGALS9C	654346	FALSE	TRUE	FALSE
chr13:115086707-115087538	0	1626	1	73	18440	0.00108963	CHAMP1	283489	FALSE	TRUE	FALSE
chr13:27825987-27827902	22	5425	0.709231	73	16801	0.0111319	RPL21	6144	FALSE	TRUE	FALSE
chr14:70793166-70794883	0	3621	1	73	15698	0.0111319	SYNJ2BP-COX16;COX16	51241	FALSE	TRUE	FALSE
chr17:20355028-20355108	0	12407	1	73	9783	0.0111319	LGALS9B	284194	FALSE	TRUE	FALSE
chr19:15590246-15591010	0	2399	1	73	280	0.0111319	PGLYRP2	114770	FALSE	TRUE	TRUE
chr22:19868240-19868604	0	6540	1	73	1559	0.00108963	TXNRD2	10587	TRUE	FALSE	TRUE
chr22:29656857-29659824	0	9825	1	73	4086	0.0111319	RHBDD3	25807	FALSE	TRUE	FALSE
chr2:64860035-64860042	0	7242	1	73	11685	0.0111319	SERTAD2	9792	TRUE	FALSE	TRUE
chr5:6652121-6653560	0	17033	1	73	6651	0.00108963	SRD5A1	6715	FALSE	TRUE	FALSE
chr10:34635377-34636893	0	2865	1	72	8206	0.00186127	PARD3	56288	FALSE	TRUE	FALSE
chr1:153517285-153517956	0	14040	1	72	18134	0.00186127	S100A4	6275	FALSE	FALSE	TRUE
chr19:49567119-49567945	0	4764	1	72	14596	0.00186127	NTF4	4909	FALSE	TRUE	FALSE
chr2:131100535-131100659	0	4380	1	72	11892	0.0112407	IMP4	92856	FALSE	TRUE	FALSE
chr2:136103031-136103120	0	6146	1	72	4625	0.0112407	ZRANB3	84083	FALSE	TRUE	FALSE
chr22:29138716-29139870	5	12538	1	72	11215	0.0112407	HSCB	150274	FALSE	TRUE	FALSE
chr2:46808730-46818942	0	11337	1	72	9567	0.0112407	RHOQ;PIGF	5281	FALSE	TRUE	FALSE
chr2:86437736-86439549	0	18327	1	72	5575	0.0112407	MRPL35	51318	TRUE	FALSE	FALSE
chr3:52568893-52574440	0	2697	1	72	16997	0.0112407	NT5DC2;SMIM4	440957	FALSE	FALSE	TRUE
chr8:57878911-57879669	0	9538	1	72	7283	0.00186127	IMPAD1	54928	FALSE	TRUE	FALSE
chr11:74676162-74680656	0	12261	1	71	11389	0.00181949	SPCS2	9789	FALSE	FALSE	TRUE
chr12:28286265-28336659	0	14196	1	71	3883	0.00181949	CCDC91	55297	FALSE	TRUE	FALSE
chr13:27825836-27827902	24	8200	0.711595	71	18244	0.0184648	RPL21	6144	FALSE	TRUE	FALSE
chr17:80203915-80204074	0	14022	1	71	14690	0.00181949	CSNK1D	1453	FALSE	TRUE	FALSE
chr19:50363593-50363823	4	5058	0.361363	71	17404	0.0184648	PTOV1	53635	TRUE	FALSE	FALSE
chr5:52899360-52900554	0	7319	1	71	1784	0.0184648	NDUFS4	4724	FALSE	TRUE	FALSE
chr11:94231130-94231237	0	13444	1	70	15006	0.018077	ANKRD49	54851	TRUE	FALSE	FALSE
chr12:105623001-105623406	0	18065	1	70	419	0.00180668	APPL2	55198	FALSE	TRUE	FALSE
chr12:54380470-54382953	0	16980	1	70	494	0.018077	HOXC10	3226	FALSE	TRUE	FALSE
chr12:6560146-6560635	0	2540	1	70	2606	0.018077	CD27-AS1;CD27	939	TRUE	FALSE	FALSE
chr12:6602138-6602883	0	10121	1	70	36	0.018077	MRPL51	51258	FALSE	TRUE	FALSE
chr16:48437578-48450727	0	13640	1	70	5115	0.018077	SIAH1	6477	FALSE	TRUE	FALSE
chr1:6510530-6511663	0	8839	1	70	15556	0.018077	ESPN	83715	FALSE	TRUE	FALSE
chr17:40705636-40706420	0	16198	1	70	8927	0.018077	HSD17B1	3292	TRUE	FALSE	TRUE
chr17:48612013-48613782	0	13655	1	70	3766	0.018077	EPN3	55040	FALSE	TRUE	FALSE
chr2:127821594-127822350	0	12389	1	70	11375	0.00180668	BIN1	274	FALSE	TRUE	FALSE
chr22:38071718-38073227	0	10059	1	70	1051	0.018077	LGALS1	3956	FALSE	TRUE	FALSE
chr5:176829864-176830255	0	14866	1	70	4655	0.00180668	F12	2161	FALSE	TRUE	FALSE
chr6:107361434-107361585	0	8172	1	70	8889	0.018077	C6orf203	51250	FALSE	TRUE	FALSE
chr1:203831083-203832791	0	12572	1	69	6977	0.017867	SNRPE	6635	FALSE	TRUE	FALSE
chr12:121867966-121868145	0	6775	1	69	16183	0.00182209	KDM2B	84678	TRUE	FALSE	FALSE
chr12:57629592-57630370	0	14531	1	69	2436	0.00182209	NDUFA4L2	56901	FALSE	FALSE	TRUE
chr13:113745509-113748828	0	5335	1	69	12380	0.017867	MCF2L	23263	FALSE	TRUE	FALSE
chr13:48986341-48986557	0	8125	1	69	17299	0.00182209	RB1;LPAR6	10161	TRUE	FALSE	TRUE
chr19:28237248-28283908	0	2241	1	69	2999	0.017867	LINC00662	148189	FALSE	TRUE	FALSE
chr20:35918089-35925750	0	8824	1	69	15700	0.017867	MANBAL	63905	FALSE	FALSE	TRUE
chr4:57522178-57522609	0	16331	1	69	3473	0.017867	HOPX	84525	FALSE	FALSE	TRUE
chr7:117824334-117825701	0	11277	1	69	11896	0.017867	LSM8	51691	FALSE	TRUE	FALSE
chr7:150817832-150819812	0	18155	1	69	3618	0.017867	AGAP3	116988	FALSE	TRUE	FALSE
chr10:13629152-13633768	0	16012	1	68	8010	0.0178338	PRPF18	8559	FALSE	TRUE	FALSE
chr1:153534067-153535891	0	17757	1	68	12348	0.0178338	S100A2	6273	FALSE	TRUE	FALSE
chr17:38121841-38121936	0	10934	1	68	9082	0.0178338	GSDMA	284110	FALSE	TRUE	FALSE
chr17:4869614-4871015	0	15910	1	68	4999	0.00186523	SPAG7	9552	FALSE	TRUE	FALSE
chr19:8373768-8376296	0	5023	1	68	9165	0.00186523	NDUFA7	4701	FALSE	TRUE	TRUE
chr3:120315493-120319958	0	948	1	68	1378	0.00186523	NDUFB4	4710	FALSE	TRUE	FALSE
chr5:125900284-125903951	0	10760	1	68	9655	0.00186523	ALDH7A1	501	FALSE	TRUE	FALSE
chr5:1799061-1799885	0	11329	1	68	9851	0.0178338	MRPL36	64979	FALSE	TRUE	FALSE
chr7:75044512-75045259	0	18283	1	68	4277	0.0178338	NSUN5P1	155400	FALSE	TRUE	FALSE
chr7:95442649-95447811	0	16175	1	68	3044	0.0178338	DYNC1I1	1780	FALSE	TRUE	FALSE
chr7:99950290-99950384	0	2546	1	68	1908	0.0178338	PILRB	29990	TRUE	FALSE	FALSE
chr1:153517285-153517434	12	10783	0.610993	67	8276	0.0179769	S100A4	6275	FALSE	TRUE	FALSE
chr1:246093239-246151696	0	18225	1	67	14296	0.0179769	SMYD3	64754	FALSE	TRUE	FALSE
chr13:27825793-27827902	17	14532	1	67	8100	0.0179769	RPL21	6144	FALSE	TRUE	FALSE
chr16:78143732-78145717	0	6083	1	67	16470	0.0179769	WWOX	51741	FALSE	TRUE	FALSE
chr17:73747818-73754115	0	6541	1	67	9374	0.0179769	ITGB4;GALK1	2584	FALSE	TRUE	TRUE
chr2:105959431-105959558	0	15795	1	67	8853	0.0179769	C2orf49	79074	TRUE	FALSE	FALSE
chr2:128180517-128180610	0	11172	1	67	15891	0.00315401	PROC	5624	TRUE	FALSE	FALSE
chr3:64008199-64008319	0	9224	1	67	10943	0.00315401	PSMD6	9861	TRUE	FALSE	FALSE
chr11:47182741-47183549	0	13734	1	66	15940	0.0292167	C11orf49	79096	TRUE	FALSE	TRUE
chr11:73584439-73587524	0	7662	1	66	9795	0.00308533	COA4	51287	FALSE	TRUE	FALSE
chr12:7271540-7272096	0	15407	1	66	13942	0.0292167	C1RL-AS1	283314	FALSE	FALSE	TRUE
chr1:28907158-28907606	0	15841	1	66	2406	0.0292167	SNHG12;SNORA16A	692073	TRUE	FALSE	FALSE
chr14:102700126-102701702	0	16618	1	66	7734	0.0292167	MOK	5891	FALSE	TRUE	FALSE
chr14:20916970-20917061	0	11142	1	66	17135	0.00308533	OSGEP	55644	FALSE	TRUE	FALSE
chr17:42268254-42268474	0	3871	1	66	3920	0.00308533	TMUB2	79089	TRUE	FALSE	TRUE
chr1:909968-911092	0	4483	1	66	7668	0.0292167	PLEKHN1;PERM1	84808	FALSE	FALSE	TRUE
chr21:44473889-44473895	0	12472	1	66	4995	0.00308533	CBS	875	TRUE	FALSE	TRUE
chr8:80941031-80942140	0	9254	1	66	10511	0.0292167	TPD52;MRPS28	28957	FALSE	TRUE	FALSE
chr11:71822542-71823320	0	2093	1	65	5570	0.0030641	ANAPC15	25906	FALSE	TRUE	FALSE
chr12:57317393-57317648	0	4290	1	65	8356	0.0030641	SDR9C7	121214	TRUE	FALSE	TRUE
chr17:73086427-73089684	0	9945	1	65	2448	0.028621	SLC16A5	9121	FALSE	TRUE	FALSE
chr5:172386630-172386868	0	12275	1	65	17872	0.028621	RPL26L1	51121	FALSE	TRUE	FALSE
chr5:480082-480183	0	17529	1	65	16473	0.028621	SLC9A3	6550	TRUE	FALSE	TRUE
chr10:79687380-79689347	0	11058	1	64	3272	0.0282858	DLG5-AS1	100128292	TRUE	FALSE	TRUE
chr12:7053728-7054934	7	18005	0.513264	64	13035	0.0282858	ATN1;C12orf57	113246	FALSE	FALSE	TRUE
chr13:76143643-76164074	0	16300	1	64	6718	0.0282858	UCHL3	7347	FALSE	TRUE	FALSE
chr15:43985301-43986138	0	7379	1	64	14530	0.00308925	CKMT1A	548596	FALSE	FALSE	TRUE
chr17:8339363-8347245	0	727	1	64	17590	0.00308925	NDEL1	81565	FALSE	TRUE	FALSE
chr2:175223264-175243651	0	32	1	64	91	0.0282858	CIR1	9541	FALSE	TRUE	FALSE
chr3:126178580-126180378	5	4890	1	64	14834	0.0282858	ZXDC	79364	TRUE	FALSE	FALSE
chr7:112726161-112726377	0	498	1	64	11121	0.0282858	GPR85	54329	TRUE	FALSE	FALSE
chr9:133814035-133814601	0	7140	1	64	12431	0.0282858	FIBCD1	84929	FALSE	TRUE	FALSE
chr11:111956186-111956691	0	4004	1	63	711	0.0282109	TIMM8B	26521	FALSE	TRUE	FALSE
chr11:45230846-45234020	0	15858	1	63	6610	0.0282109	PRDM11	56981	FALSE	TRUE	FALSE
chr12:122393824-122394980	0	4814	1	63	2551	0.00316011	WDR66	144406	FALSE	TRUE	FALSE
chr5:38919164-38919309	0	613	1	63	4541	0.0282109	OSMR	9180	FALSE	TRUE	FALSE
chr6:7334323-7347605	0	16860	1	63	1743	0.0282109	CAGE1	285782	FALSE	TRUE	FALSE
chr7:72419519-72419642	0	17441	1	63	18303	0.00316011	POM121;NSUN5P2	260294	TRUE	FALSE	FALSE
chr1:1337636-1337842	0	13013	1	62	13108	0.0283964	MRPL20	55052	FALSE	TRUE	FALSE
chr12:2940051-2945911	0	4216	1	62	16717	0.0283964	NRIP2	83714	FALSE	TRUE	FALSE
chr12:56297264-56308060	0	6600	1	62	8905	0.0283964	PYM1	84305	FALSE	FALSE	TRUE
chr14:23777408-23788944	0	16654	1	62	1007	0.0283964	BCL2L2-PABPN1;BCL2L2	599	FALSE	TRUE	FALSE
chr14:96709345-96709556	0	9862	1	62	3673	0.00528137	BDKRB2	624	TRUE	FALSE	TRUE
chr16:29917887-29922299	0	11517	1	62	2455	0.0283964	SMG1P2;BOLA2;LOC606724;SLX1A;SLX1B-SULT1A4;LOC613038;ASPHD1;KCTD13	253980	FALSE	FALSE	TRUE
chr16:685063-685281	0	5636	1	62	8265	0.0283964	METTL26	84326	FALSE	TRUE	FALSE
chr16:772083-772309	0	13940	1	62	7885	0.0283964	FAM173A	65990	FALSE	TRUE	FALSE
chr2:182839991-182926169	0	11684	1	62	6637	0.0283964	PPP1R1C	151242	FALSE	TRUE	FALSE
chr2:85617388-85617883	10	15791	1	62	14206	0.0283964	ELMOD3	84173	TRUE	FALSE	FALSE
chr3:189028328-189030860	0	7185	1	62	12857	0.0283964	TPRG1	285386	FALSE	TRUE	FALSE
chr5:66195810-66226575	0	6003	1	62	4146	0.0283964	MAST4	375449	FALSE	TRUE	FALSE
chr7:150773919-150774397	0	4324	1	62	17142	0.00528137	FASTK	10922	TRUE	FALSE	FALSE
chr8:128867565-128902835	0	11581	1	62	9720	0.0283964	PVT1	5820	FALSE	FALSE	TRUE
chr8:80915415-80940930	0	6306	1	62	8823	0.00528137	TPD52;MRPS28	28957	FALSE	TRUE	FALSE
chr9:124584875-124585037	0	6084	1	62	8291	0.0283964	TTLL11	158135	TRUE	FALSE	TRUE
chr10:124922344-124923336	0	7188	1	61	1650	0.00517275	BUB3	9184	TRUE	FALSE	FALSE
chr11:9797312-9829395	0	7938	1	61	11079	0.00517275	SBF2-AS1;SBF2	81846	FALSE	TRUE	FALSE
chr12:2933418-2940000	0	826	1	61	6919	0.04562	ITFG2;NRIP2	83714	FALSE	FALSE	TRUE
chr12:51664187-51664502	0	8014	1	61	13956	0.04562	SMAGP	57228	FALSE	TRUE	TRUE
chr1:32739827-32739926	0	8629	1	61	17932	0.04562	LCK	3932	TRUE	FALSE	FALSE
chr1:40781336-40781517	0	2641	1	61	4368	0.04562	COL9A2	1298	FALSE	TRUE	FALSE
chr3:195415668-195416210	0	6874	1	61	2091	0.04562	SDHAP2	727956	FALSE	TRUE	TRUE
chr6:4061381-4061889	30	18351	0.500824	61	7951	0.04562	PRPF4B;FAM217A	222826	TRUE	FALSE	FALSE
chr7:150498056-150498624	0	2616	1	61	6496	0.04562	TMEM176B;TMEM176A	55365	FALSE	TRUE	FALSE
chr8:145651155-145651258	0	17988	1	61	15781	0.00517275	VPS28	51160	FALSE	TRUE	FALSE
chr8:42390478-42396681	26	4778	0.151551	61	2811	0.04562	SLC20A2;SMIM19	114926	FALSE	TRUE	FALSE
chr10:38145265-38145363	0	11413	1	60	6632	0.0447316	ZNF248	57209	TRUE	FALSE	FALSE
chr11:73554412-73555852	0	12310	1	60	13677	0.0051408	MRPL48	51642	FALSE	TRUE	FALSE
chr11:8705628-8706370	7	2501	0.513264	60	16084	0.0447316	RPL27A;SNORA3A	619562	FALSE	FALSE	TRUE
chr16:30001968-30002105	0	12539	1	60	6720	0.0447316	SMG1P2;BOLA2;LOC606724;SLX1A;SLX1B-SULT1A4;LOC613038;TAOK2	9344	FALSE	TRUE	FALSE
chr16:32890852-32894893	0	16340	1	60	844	0.0051408	LOC390705;SLC6A10P	386757	FALSE	FALSE	TRUE
chr17:18390254-18390961	0	775	1	60	10147	0.0447316	LGALS9C	654346	FALSE	TRUE	FALSE
chr17:77083447-77084067	0	18433	1	60	883	0.0447316	ENGASE	64772	TRUE	FALSE	TRUE
chr19:35988440-35989500	0	18267	1	60	10089	0.0447316	DMKN	93099	FALSE	TRUE	FALSE
chr2:110970127-110970369	0	4671	1	60	164	0.0447316	LINC00116	205251	TRUE	FALSE	FALSE
chr22:50696089-50696672	0	14971	1	60	8226	0.0051408	MAPK12	6300	FALSE	FALSE	TRUE
chr4:156776482-156780000	0	11085	1	60	815	0.0447316	ASIC5	51802	FALSE	TRUE	FALSE
chr5:1576424-1576659	32	14391	0.341957	60	6082	0.0447316	SDHAP3	728609	FALSE	TRUE	FALSE
chr7:76247617-76247814	0	1981	1	60	570	0.0447316	LOC100133091;POMZP3	22932	FALSE	TRUE	FALSE
chr10:126186697-126186897	48	14256	0.0239632	59	667	0.0442162	LHPP	64077	FALSE	TRUE	FALSE
chr10:88719431-88719706	0	14114	1	59	8215	0.0442162	SNCG	6623	FALSE	TRUE	FALSE
chr1:1389880-1390843	0	14448	1	59	11588	0.0442162	ATAD3C	219293	FALSE	FALSE	TRUE
chr12:121017726-121018799	0	779	1	59	8709	0.0442162	POP5	51367	FALSE	TRUE	FALSE
chr1:223536802-223537189	0	11498	1	59	3141	0.0051841	SUSD4	55061	TRUE	FALSE	TRUE
chr13:76164265-76169051	12	13026	1	59	11912	0.0442162	UCHL3	7347	FALSE	TRUE	FALSE
chr14:102229307-102231491	8	2883	1	59	16834	0.0051841	PPP2R5C	5527	FALSE	TRUE	FALSE
chr14:104571473-104571665	0	9509	1	59	7546	0.0442162	ASPG	374569	FALSE	TRUE	FALSE
chr16:29820062-29820861	9	1921	0.594322	59	1081	0.0442162	SMG1P2;BOLA2;LOC606724;SLX1A;SLX1B-SULT1A4;LOC613038;MAZ	4150	TRUE	FALSE	FALSE
chr17:56379808-56382422	0	612	1	59	16996	0.0442162	TSPOAP1	9256	TRUE	FALSE	FALSE
chr17:7490156-7490479	19	14568	0.391773	59	15379	0.0051841	MPDU1	9526	TRUE	FALSE	TRUE
chr20:34323003-34326890	0	3237	1	59	15829	0.0051841	RBM39	9584	FALSE	TRUE	FALSE
chr3:38024134-38025739	0	2902	1	59	6588	0.0442162	CTDSPL	10217	TRUE	FALSE	TRUE
chr7:6617129-6617221	0	9609	1	59	6421	0.0051841	ZDHHC4	55146	TRUE	FALSE	FALSE
chr9:136126539-136150578	0	15788	1	59	14576	0.0442162	ABO	28	FALSE	TRUE	FALSE
chr10:102289263-102289615	0	12342	1	58	14381	0.00903785	SEC31B;NDUFB8	4714	FALSE	FALSE	TRUE
chr11:61101122-61102092	0	12502	1	58	2871	0.0440754	DDB1;TKFC	26007	FALSE	TRUE	FALSE
chr11:62496208-62496295	0	11738	1	58	13885	0.0440754	TTC9C	283237	TRUE	FALSE	FALSE
chr14:37145625-37145846	0	14451	1	58	14743	0.00903785	PAX9	5083	TRUE	FALSE	TRUE
chr15:48455090-48458130	0	17756	1	58	12594	0.0440754	MYEF2	50804	FALSE	TRUE	FALSE
chr16:23535308-23535314	0	16141	1	58	3382	0.0440754	EARS2	124454	TRUE	FALSE	TRUE
chr17:40705309-40705457	0	10264	1	58	6287	0.0440754	HSD17B1	3292	TRUE	FALSE	FALSE
chr17:78682914-78704360	0	13764	1	58	12768	0.0440754	RPTOR	57521	FALSE	TRUE	FALSE
chr19:19049858-19051348	0	11824	1	58	14652	0.00903785	HOMER3	9454	FALSE	TRUE	FALSE
chr19:49136912-49137606	0	4321	1	58	1776	0.00903785	DBP	1628	TRUE	FALSE	TRUE
chr1:95699871-95702904	0	16509	1	58	8021	0.0440754	TMEM56-RWDD3;RWDD3	25950	FALSE	TRUE	FALSE
chr1:95703016-95705333	0	14847	1	58	14098	0.0440754	TMEM56-RWDD3;RWDD3	25950	FALSE	TRUE	FALSE
chr2:148779253-148782535	36	14610	0.349771	58	7386	0.0440754	MBD5	55777	FALSE	TRUE	FALSE
chr2:239037882-239038769	0	17866	1	58	1725	0.0440754	ESPNL	339768	FALSE	TRUE	FALSE
chr2:99812219-99813617	0	18004	1	58	4992	0.0440754	MRPL30	51263	TRUE	FALSE	FALSE
chr5:179707608-179713975	0	4403	1	58	11155	0.0440754	MAPK9	5601	FALSE	TRUE	FALSE
chr8:94718424-94721999	0	12821	1	58	8866	0.0440754	FAM92A1	137392	FALSE	TRUE	FALSE
chr9:35682901-35684243	0	3770	1	58	8721	0.00903785	TPM2	7169	FALSE	TRUE	FALSE
chr1:110212856-110213909	0	15180	1	57	16022	0.0443113	GSTM2	2946	FALSE	TRUE	FALSE
chr11:61100801-61101021	0	1941	1	57	9503	0.0443113	DDB1;TKFC	26007	FALSE	TRUE	FALSE
chr12:48154184-48165953	0	5920	1	57	17660	0.0443113	RAPGEF3;SLC48A1	55652	FALSE	TRUE	FALSE
chr14:23754820-23755122	0	2946	1	57	14271	0.0443113	HOMEZ	57594	FALSE	TRUE	FALSE
chr16:21426406-21430811	0	9134	1	57	12053	0.0443113	NPIPB3;SMG1P3	100271836	FALSE	TRUE	FALSE
chr17:25944454-25950340	14	9989	1	57	1873	0.0443113	KSR1	8844	FALSE	FALSE	TRUE
chr17:79071496-79073728	0	2993	1	57	6456	0.00874766	BAIAP2	10458	FALSE	TRUE	FALSE
chr17:8285633-8286099	0	17924	1	57	6423	0.00874766	RPL26	6154	FALSE	TRUE	FALSE
chr2:202902875-202902882	0	6475	1	57	3358	0.0443113	FZD7	8324	TRUE	FALSE	TRUE
chr22:26862070-26862192	0	14633	1	57	2760	0.0443113	HPS4	89781	TRUE	FALSE	FALSE
chr3:196750781-196751174	0	5260	1	57	4406	0.0443113	MELTF	4241	FALSE	TRUE	FALSE
chr3:38022354-38024057	0	13808	1	57	7601	0.00874766	CTDSPL	10217	TRUE	FALSE	TRUE
chr5:172386517-172386868	0	3359	1	57	13678	0.0443113	RPL26L1	51121	FALSE	TRUE	FALSE
chr5:32098740-32100968	0	2914	1	57	884	0.0443113	PDZD2	23037	FALSE	FALSE	TRUE
chr5:52780123-52780830	0	9847	1	57	3933	0.0443113	FST	10468	FALSE	FALSE	TRUE
chr7:75045056-75045259	0	11168	1	57	11461	0.0443113	NSUN5P1	155400	FALSE	TRUE	FALSE
chr8:145110087-145110691	0	3880	1	57	7333	0.00874766	OPLAH	26873	FALSE	FALSE	TRUE
chr8:42212039-42213034	0	14975	1	57	7122	0.0443113	POLB	5423	FALSE	TRUE	FALSE
chr11:2423377-2423524	0	7907	1	56	7319	0.00858219	TSSC4	10078	FALSE	TRUE	FALSE
chr16:1794190-1794979	0	6401	1	56	3980	0.00858219	MAPK8IP3	23162	TRUE	FALSE	TRUE
chr16:69152428-69154010	0	6020	1	56	675	0.00858219	HAS3;CHTF8	54921	TRUE	FALSE	TRUE
chr20:57569879-57569981	0	8089	1	56	1886	0.00858219	NELFCD	51497	TRUE	FALSE	FALSE
chr3:186506209-186506914	0	14560	1	56	16933	0.00858219	EIF4A2	1974	TRUE	FALSE	TRUE
chr6:37606443-37609513	0	6210	1	56	10876	0.00858219	MDGA1	266727	FALSE	TRUE	FALSE
chr13:51928472-51939839	0	11366	1	55	13774	0.00853899	SERPINE3;INTS6	26512	FALSE	TRUE	TRUE
chr17:7165662-7165930	0	6607	1	55	2617	0.00853899	CLDN7	1366	TRUE	FALSE	TRUE
chr19:17403663-17416640	0	16520	1	55	769	0.00853899	ABHD8;MRPL34	64981	FALSE	TRUE	TRUE
chr7:105210018-105231752	0	676	1	55	1618	0.00853899	EFCAB10	100130771	FALSE	TRUE	FALSE
chr14:94578119-94582196	0	9741	1	54	5014	0.00861641	IFI27	3429	FALSE	FALSE	TRUE
chr20:34287416-34287555	0	1397	1	54	11419	0.00861641	ROMO1	140823	FALSE	TRUE	FALSE
chr3:46721516-46721920	0	4198	1	54	10956	0.00861641	ALS2CL	259173	FALSE	TRUE	FALSE
chr1:109816292-109817038	0	10704	1	53	12907	0.014784	CELSR2	1952	FALSE	FALSE	TRUE
chr11:63586474-63590263	0	3659	1	53	16123	0.014784	C11orf84	144097	FALSE	TRUE	FALSE
chr1:231487317-231488356	0	5782	1	53	694	0.014784	SPRTN	83932	TRUE	FALSE	FALSE
chr15:56119985-56119991	0	3123	1	53	14766	0.014784	NEDD4	4734	TRUE	FALSE	TRUE
chr16:110096-110214	0	6472	1	53	4667	0.014784	RHBDF1	64285	FALSE	TRUE	FALSE
chr16:713553-715679	0	5653	1	53	2005	0.014784	WDR90	197335	FALSE	TRUE	FALSE
chr17:79977257-79977386	0	11221	1	53	14164	0.014784	CENPX	201254	FALSE	TRUE	FALSE
chr19:3610969-3611902	0	17789	1	53	10390	0.014784	CACTIN-AS1;CACTIN	58509	TRUE	FALSE	FALSE
chr20:49557746-49558568	16	5477	1	53	15609	0.014784	DPM1	8813	FALSE	TRUE	FALSE
chr2:29398466-29404438	0	10594	1	53	6169	0.014784	CLIP4	79745	FALSE	TRUE	FALSE
chr8:143757626-143763123	0	4817	1	53	6041	0.014784	PSCA	8000	FALSE	TRUE	TRUE
chr8:15615364-15615539	0	9321	1	53	9645	0.014784	TUSC3	7991	FALSE	TRUE	FALSE
chr9:33750725-33762055	0	3476	1	53	6549	0.014784	PRSS3	5646	FALSE	TRUE	FALSE
chr1:22453974-22456109	0	13460	1	52	13295	0.0143462	WNT4	54361	FALSE	TRUE	FALSE
chr19:1615519-1615685	4	5728	0.361363	52	2151	0.0143462	TCF3	6929	TRUE	FALSE	FALSE
chr8:21959573-21959686	0	3521	1	52	1243	0.0143462	FAM160B2	64760	TRUE	FALSE	TRUE
chr10:5052845-5060092	0	3693	1	51	6030	0.0141035	AKR1C3;AKR1C2	1646	FALSE	TRUE	FALSE
chr1:38042157-38046943	0	3754	1	51	5106	0.0141035	GNL2	29889	FALSE	TRUE	FALSE
chr14:67864543-67864724	0	8314	1	51	10268	0.0141035	PLEK2	26499	FALSE	TRUE	FALSE
chr14:91690139-91691028	0	15144	1	51	5712	0.0141035	C14orf159	80017	FALSE	TRUE	FALSE
chr17:80204309-80206751	0	13110	1	51	15504	0.0141035	CSNK1D	1453	FALSE	TRUE	FALSE
chr19:18679489-18679640	3	15509	1	51	15981	0.0141035	KXD1	79036	TRUE	FALSE	TRUE
chr20:6004068-6006817	0	16383	1	51	2431	0.0141035	CRLS1	54675	FALSE	TRUE	FALSE
chr3:100582920-100583677	0	11022	1	51	15244	0.0141035	ABI3BP	25890	TRUE	FALSE	FALSE
chr7:44805655-44805763	0	13345	1	51	4214	0.0141035	ZMIZ2	83637	TRUE	FALSE	TRUE
chr8:43048986-43051573	0	13689	1	51	5586	0.0141035	HGSNAT	138050	FALSE	TRUE	FALSE
chr12:53836517-53837271	0	9099	1	50	12502	0.0140534	PCBP2;PRR13	54458	FALSE	FALSE	TRUE
chr19:47342877-47349250	2	15585	1	50	18454	0.0140534	AP2S1	1175	FALSE	TRUE	FALSE
chr2:216236738-216236832	6	1451	1	50	12707	0.0140534	FN1	2335	TRUE	FALSE	FALSE
chr22:38693161-38694791	0	15227	1	50	10350	0.0140534	CSNK1E	1454	FALSE	TRUE	FALSE
chr4:147096963-147097320	0	11065	1	50	1710	0.0140534	LSM6	11157	TRUE	FALSE	TRUE
chr6:52129584-52130033	0	2633	1	50	18431	0.0140534	MCM3	4172	FALSE	TRUE	FALSE
chr1:150898824-150900180	0	12585	1	49	15058	0.0141944	SETDB1	9869	FALSE	FALSE	TRUE
chr12:28343574-28378728	0	10032	1	49	1391	0.0141944	CCDC91	55297	FALSE	TRUE	FALSE
chr13:48510908-48517480	0	3549	1	49	12566	0.0141944	SUCLA2	8803	FALSE	TRUE	TRUE
chr15:81614881-81616143	0	6798	1	49	4542	0.0141944	STARD5	80765	FALSE	TRUE	FALSE
chr17:5287086-5287092	0	16947	1	49	6247	0.0141944	RABEP1	9135	TRUE	FALSE	TRUE
chr19:42797988-42798090	6	17735	1	49	17274	0.0141944	CIC	23152	FALSE	FALSE	TRUE
chr6:3004493-3006702	0	1886	1	49	15561	0.0141944	NQO2	4835	FALSE	TRUE	FALSE
chr7:100210225-100210353	0	6846	1	49	6834	0.0141944	MOSPD3	64598	TRUE	FALSE	TRUE
chr8:145640494-145640611	0	6543	1	49	15972	0.0141944	SLC39A4	55630	TRUE	FALSE	FALSE
chr10:49516331-49533940	0	6187	1	48	2560	0.0239632	NA;MAPK8	5599	FALSE	TRUE	FALSE
chr11:125440086-125442354	0	14231	1	48	8519	0.0239632	EI24	9538	FALSE	TRUE	FALSE
chr13:76104402-76111518	0	2963	1	48	6908	0.0239632	COMMD6	170622	FALSE	TRUE	FALSE
chr17:6902156-6902728	0	8926	1	48	14624	0.0239632	ALOX12-AS1;ALOX12	239	FALSE	FALSE	TRUE
chr19:13223631-13223723	0	1214	1	48	841	0.0239632	TRMT1	55621	FALSE	FALSE	TRUE
chr19:42811225-42813731	0	9690	1	48	5702	0.0239632	PRR19	284338	FALSE	TRUE	FALSE
chr19:9959987-9960209	0	14861	1	48	5440	0.0239632	PIN1	5300	TRUE	FALSE	TRUE
chr3:46720777-46721358	0	12870	1	48	4446	0.0239632	ALS2CL	259173	FALSE	TRUE	FALSE
chr6:34256262-34256517	0	12071	1	48	12534	0.0239632	RPS10-NUDT3;NUDT3	11165	TRUE	FALSE	TRUE
chr7:150773919-150774188	0	10755	1	48	15353	0.0239632	FASTK	10922	TRUE	FALSE	FALSE
chr8:42210086-42211935	0	12026	1	48	3286	0.0239632	POLB	5423	FALSE	TRUE	FALSE
chr16:3073413-3073848	0	5509	1	47	8971	0.0233199	HCFC1R1	54985	FALSE	TRUE	FALSE
chr19:50214114-50215066	0	17867	1	47	17760	0.0233199	CPT1C	126129	TRUE	FALSE	FALSE
chr20:21225158-21225258	0	14060	1	47	14950	0.0233199	KIZ	55857	FALSE	TRUE	FALSE
chr2:9614028-9618351	0	1324	1	47	5191	0.0233199	IAH1	285148	FALSE	TRUE	FALSE
chr3:184530013-184533572	0	14219	1	47	9122	0.0233199	VPS8	23355	FALSE	TRUE	FALSE
chr6:35437062-35437158	0	18387	1	47	5850	0.0233199	RPL10A	4736	TRUE	FALSE	TRUE
chr9:19369985-19372035	0	6188	1	47	4958	0.0233199	DENND4C	55667	TRUE	FALSE	FALSE
chr1:173836181-173836293	0	15394	1	46	17699	0.0229778	GAS5	60674	FALSE	TRUE	FALSE
chr12:64174954-64176321	0	6312	1	46	1576	0.0229778	TMEM5	10329	FALSE	TRUE	FALSE
chr16:1795104-1797030	0	918	1	46	3961	0.0229778	MAPK8IP3	23162	TRUE	FALSE	FALSE
chr17:79061647-79073728	0	166	1	46	11115	0.0229778	BAIAP2	10458	FALSE	TRUE	FALSE
chr20:34327469-34328447	0	4353	1	46	8003	0.0229778	RBM39	9584	TRUE	FALSE	TRUE
chr21:38634238-38639539	0	4053	1	46	17958	0.0229778	DSCR3	10311	FALSE	TRUE	FALSE
chr22:24313812-24315294	0	11943	1	46	7267	0.0229778	DDTL;DDT	1652	FALSE	TRUE	FALSE
chr11:68505353-68506168	0	1401	1	45	12516	0.0229355	TESMIN	9633	TRUE	FALSE	TRUE
chr16:21969920-21970660	0	474	1	45	17910	0.0229355	UQCRC2	7385	FALSE	TRUE	FALSE
chr16:2818262-2818506	0	6586	1	45	18466	0.0229355	SRRM2	23524	FALSE	TRUE	FALSE
chr16:2904023-2906135	0	16961	1	45	3500	0.0229355	PRSS22	64063	FALSE	FALSE	TRUE
chr19:1627425-1631950	0	441	1	45	10604	0.0229355	TCF3	6929	FALSE	FALSE	TRUE
chr20:2638134-2638575	0	11333	1	45	9805	0.0229355	NOP56	10528	FALSE	TRUE	FALSE
chr20:44100057-44108582	0	5011	1	45	4719	0.0229355	WFDC2	10406	FALSE	TRUE	FALSE
chr20:50715126-50721192	0	17652	1	45	15281	0.0229355	ZFP64	55734	FALSE	TRUE	FALSE
chr2:12858254-12858448	0	5790	1	45	5257	0.0229355	TRIB2	28951	TRUE	FALSE	TRUE
chr21:45560224-45561046	0	4302	1	45	4074	0.0229355	C21orf33	8209	FALSE	TRUE	FALSE
chr5:180275082-180278381	0	14603	1	45	7784	0.0229355	ZFP62	643836	TRUE	FALSE	FALSE
chr6:35218505-35218511	0	15680	1	45	10815	0.0229355	SCUBE3	222663	TRUE	FALSE	TRUE
chr7:26230080-26232115	0	562	1	45	12159	0.0229355	HNRNPA2B1	3181	FALSE	FALSE	TRUE
chr7:56146732-56147221	0	12458	1	45	5705	0.0229355	PSPH;SUMF2	25870	FALSE	TRUE	FALSE
chr9:33762161-33796641	0	14790	1	45	16606	0.0229355	PRSS3	5646	FALSE	TRUE	FALSE
chr1:203148304-203148393	0	16857	1	44	2067	0.0231928	CHI3L1	1116	TRUE	FALSE	FALSE
chr1:24481682-24483745	0	9529	1	44	7360	0.0231928	IFNLR1	163702	TRUE	FALSE	TRUE
chr1:36023484-36023757	0	11844	1	44	13539	0.0231928	KIAA0319L;NCDN	23154	TRUE	FALSE	FALSE
chr16:836928-837068	0	15504	1	44	2010	0.0231928	RPUSD1	113000	FALSE	TRUE	FALSE
chr4:107133992-107134773	0	15802	1	44	11395	0.0231928	TBCK	93627	FALSE	TRUE	FALSE
chr6:138727170-138734017	9	14443	1	44	13902	0.0231928	HEBP2	23593	FALSE	FALSE	TRUE
chr9:5436694-5437632	0	4377	1	44	12277	0.0231928	PLGRKT	55848	FALSE	TRUE	FALSE
chr1:113241411-113242080	0	7590	1	43	16553	0.0385314	MOV10	4343	FALSE	TRUE	FALSE
chr11:7694122-7695457	36	17066	0.349771	43	15269	0.0385314	CYB5R2	51700	FALSE	TRUE	FALSE
chr1:33099711-33116034	0	1809	1	43	10887	0.0385314	ZBTB8OS	339487	FALSE	TRUE	FALSE
chr19:42364564-42364845	0	4521	1	43	16546	0.0385314	RPS19	6223	FALSE	TRUE	FALSE
chr20:2637864-2638019	0	10815	1	43	5672	0.0385314	NOP56	10528	FALSE	TRUE	FALSE
chr21:38603891-38604678	0	521	1	43	7330	0.0385314	DSCR3	10311	FALSE	FALSE	TRUE
chr2:74734274-74734485	0	6004	1	43	10229	0.0385314	PCGF1	84759	TRUE	FALSE	TRUE
chr12:1640116-1740464	0	7203	1	42	11539	0.0376112	FBXL14;WNT5B	81029	FALSE	TRUE	FALSE
chr1:224363649-224377279	0	218	1	42	13447	0.0376112	DEGS1	8560	FALSE	TRUE	FALSE
chr16:449739-450109	0	15106	1	42	9109	0.0376112	NME4	4833	FALSE	TRUE	FALSE
chr17:38990771-38991157	0	17313	1	42	354	0.0376112	TMEM99	147184	TRUE	FALSE	TRUE
chr19:5679774-5680066	12	18317	0.610993	42	2608	0.0376112	C19orf70	125988	FALSE	TRUE	FALSE
chr2:241073422-241075288	0	13810	1	42	7286	0.0376112	COPS9	150678	FALSE	TRUE	FALSE
chr22:50629077-50631456	0	2202	1	42	173	0.0376112	TRABD	80305	FALSE	TRUE	FALSE
chr11:43877209-43877216	0	9979	1	41	1976	0.0371499	HSD17B12	51144	TRUE	FALSE	TRUE
chr12:123355608-123355759	0	4416	1	41	15893	0.0371499	VPS37B	79720	FALSE	TRUE	FALSE
chr14:24702183-24702425	8	12680	1	41	3526	0.0371499	GMPR2	51292	TRUE	FALSE	FALSE
chr17:7495475-7495572	0	3891	1	41	6536	0.0371499	MPDU1;FXR2	9513	FALSE	TRUE	FALSE
chr4:119225034-119227100	0	16753	1	41	43	0.0371499	PRSS12	8492	FALSE	TRUE	FALSE
chr4:2939571-2939702	0	7635	1	41	9119	0.0371499	NOP14-AS1;NOP14	8602	TRUE	FALSE	FALSE
chr7:150023099-150025724	0	1878	1	41	12472	0.0371499	LRRC61	65999	FALSE	TRUE	FALSE
chr9:126331874-126345448	0	8932	1	41	14555	0.0371499	DENND1A	57706	FALSE	TRUE	FALSE
chr11:64012759-64013142	0	10892	1	40	404	0.0371497	PPP1R14B	26472	FALSE	TRUE	FALSE
chr1:228295838-228295936	0	18072	1	40	263	0.0371497	MRPL55	128308	FALSE	TRUE	FALSE
chr14:23564828-23566979	0	7862	1	40	18199	0.0371497	C14orf119	55017	FALSE	FALSE	TRUE
chr18:9102795-9103090	0	17288	1	40	11743	0.0371497	NDUFV2	4729	FALSE	TRUE	FALSE
chr19:39109863-39110977	0	10576	1	40	12179	0.0371497	EIF3K	27335	FALSE	FALSE	TRUE
chr19:8326217-8326572	0	17031	1	40	16055	0.0371497	CERS4	79603	FALSE	TRUE	FALSE
chr20:47846886-47847560	0	11996	1	40	4953	0.0371497	DDX27	55661	FALSE	TRUE	FALSE
chr2:203071526-203071976	0	3255	1	40	6270	0.0371497	SUMO1	7341	TRUE	FALSE	TRUE
chr3:169756831-169780221	0	4673	1	40	7247	0.0371497	GPR160	26996	FALSE	TRUE	FALSE
chr4:110605705-110606407	0	2099	1	40	1737	0.0371497	MCUB	55013	FALSE	FALSE	TRUE
chr5:133724104-133724668	0	11966	1	40	11774	0.0371497	UBE2B	7320	FALSE	TRUE	FALSE
chr7:21890938-21892085	0	2297	1	40	8809	0.0371497	DNAH11	8701	FALSE	TRUE	FALSE

## Sheet: HPVposotive
Supplemental Data 5.
Significant splicing variants in TCGA HPV-positive cohorts by outlier analysis
Row.names	outRankTumor1	var1	FisherP1	outRankTumor2	var2	FisherP2	SYMBOL	ENTREZID	skipping	insertions	deletions
chr10:100022808-100027388	0	1146	1	14	1917	0.0210263	LOXL4	84171	FALSE	TRUE	FALSE
chr10:120920481-120920567	0	4017	0.106161	17	6038	0.00661005	SFXN4	119559	TRUE	FALSE	FALSE
chr10:135343056-135345089	0	6749	1	9	3655	0.0300427	CYP2E1	1571	FALSE	TRUE	FALSE
chr10:135372864-135373595	0	4154	1	17	5098	0.0331224	CYP2E1;SYCE1	93426	TRUE	FALSE	FALSE
chr10:25755287-25755580	0	1363	1	21	6347	0.00659498	GPR158	57512	FALSE	TRUE	FALSE
chr10:38145265-38145363	0	6100	1	15	1833	0.0205184	ZNF248	57209	TRUE	FALSE	FALSE
chr10:88725994-88728799	0	1820	1	20	2454	0.0115619	ADIRF	10974	FALSE	TRUE	TRUE
chr11:244075-244161	0	887	1	22	7038	0.00106198	PSMD13	5719	TRUE	FALSE	FALSE
chr11:27084607-27088039	0	2375	1	25	8205	0.00114659	BBOX1	8424	FALSE	TRUE	FALSE
chr11:27088096-27088102	0	7110	1	24	899	0.00205373	BBOX1	8424	FALSE	TRUE	FALSE
chr11:27088209-27172597	0	3302	1	23	2114	0.003784	BBOX1	8424	FALSE	TRUE	FALSE
chr1:1275029-1275116	0	7347	0.328358	25	3246	0.00114659	DVL1	1855	TRUE	FALSE	FALSE
chr11:33127239-33127429	0	3822	1	21	254	0.00659498	TCP11L1;CSTF3	1479	TRUE	FALSE	FALSE
chr11:33767605-33768676	0	7477	1	13	2871	0.0350664	FBXO3	26273	FALSE	TRUE	FALSE
chr11:46400050-46400541	4	6752	1	15	3407	0.0205184	DGKZ	8525	TRUE	FALSE	FALSE
chr11:47279680-47280731	0	6162	1	15	2279	0.0205184	NR1H3	10062	TRUE	FALSE	FALSE
chr1:150199050-150199057	0	4655	1	9	2848	0.0300427	ANP32E	81611	TRUE	FALSE	TRUE
chr1:15038-15796	0	3510	1	14	2125	0.0210263	WASH7P	653635	TRUE	FALSE	FALSE
chr1:153609129-153610771	0	6889	0.328358	21	7604	0.00659498	CHTOP	26097	TRUE	FALSE	FALSE
chr1:155581618-155581774	4	2990	0.302389	18	4082	0.0197899	MSTO1	55154	TRUE	FALSE	FALSE
chr1:155884111-155885664	0	4361	0.106161	16	3322	0.0114986	KIAA0907	22889	TRUE	FALSE	FALSE
chr1:156215778-156215914	0	4384	1	16	2882	0.0114986	PAQR6	79957	TRUE	FALSE	FALSE
chr11:58912369-58913300	0	4552	1	9	5434	0.0300427	FAM111A	63901	TRUE	FALSE	FALSE
chr11:69954510-69957232	0	3205	1	18	5039	0.0197899	ANO1	55107	FALSE	TRUE	FALSE
chr11:69957297-69957813	0	4855	1	23	1230	0.003784	ANO1	55107	FALSE	TRUE	FALSE
chr1:171238225-171244485	0	6606	1	13	6063	0.0350664	FMO1	2326	FALSE	TRUE	FALSE
chr1:17270777-17271957	0	5063	1	9	796	0.0300427	CROCC	9696	TRUE	FALSE	FALSE
chr1:177930074-177930725	0	2081	1	21	4951	0.00659498	SEC16B	89866	TRUE	FALSE	FALSE
chr1:209603845-209605088	1	5955	0.550555	20	8163	0.0115619	MIR205HG	642587	FALSE	TRUE	FALSE
chr12:124092070-124092147	0	6452	0.106161	24	2463	0.00205373	DDX55	57696	TRUE	FALSE	FALSE
chr12:133147817-133148874	1	8069	0.550555	14	7886	0.0210263	FBRSL1	57666	FALSE	TRUE	FALSE
chr12:28408595-28410135	0	5229	1	15	7928	0.0205184	CCDC91	55297	FALSE	TRUE	FALSE
chr12:31451156-31457918	0	2052	1	9	5507	0.0300427	FAM60A	58516	FALSE	FALSE	TRUE
chr1:242012329-242012411	0	2147	1	23	7475	0.000553151	EXO1	9156	FALSE	TRUE	FALSE
chr12:56492359-56492543	0	7915	1	9	7025	0.0300427	ERBB3	2065	TRUE	FALSE	FALSE
chr12:58121554-58121720	0	5968	1	13	3636	0.0350664	AGAP2;AGAP2-AS1	100130776	TRUE	FALSE	FALSE
chr12:88017-88257	0	5361	1	15	5965	0.0205184	LOC100288778	100288778	TRUE	FALSE	FALSE
chr12:98987518-98987753	0	3189	0.328358	19	38	0.0120374	SLC25A3	5250	TRUE	FALSE	FALSE
chr12:9907286-9907658	0	6763	1	25	5640	0.00114659	CD69	969	TRUE	FALSE	FALSE
chr1:33547955-33549555	0	6075	1	19	6034	0.0120374	AZIN2	113451	TRUE	FALSE	FALSE
chr1:3371408-3379630	0	1735	1	11	5935	0.0159339	ARHGEF16	27237	FALSE	TRUE	FALSE
chr1:3545193-3566096	0	3656	1	20	5303	0.0115619	TPRG1L;WRAP73	49856	FALSE	TRUE	TRUE
chr14:105975172-106109419	0	7143	1	17	2645	0.0331224	TMEM121	80757	FALSE	TRUE	FALSE
chr14:24034408-24034815	0	4266	0.106161	31	3385	8.19e-05	AP1G2	8906	TRUE	FALSE	FALSE
chr14:24036524-24036948	0	6152	1	11	451	0.0159339	AP1G2	8906	TRUE	FALSE	TRUE
chr14:94547795-94563202	3	4164	0.663247	17	165	0.0331224	IFI27L1	122509	FALSE	FALSE	TRUE
chr15:34820490-34820573	0	3698	1	20	6886	0.0115619	MIR1233-2;GOLGA8B	440270	TRUE	FALSE	FALSE
chr15:42521018-42524042	0	1811	1	15	1387	0.00249053	TMEM87A	25963	FALSE	TRUE	FALSE
chr15:59902067-59904101	0	720	1	19	5944	0.0120374	GCNT3	9245	FALSE	TRUE	TRUE
chr15:75132657-75132839	1	460	0.250926	24	1995	0.00205373	ULK3	25989	TRUE	FALSE	FALSE
chr16:1506207-1506765	0	3441	1	11	755	0.0159339	CLCN7	1186	FALSE	TRUE	FALSE
chr16:1506836-1507255	0	385	1	16	3888	0.00135314	CLCN7	1186	FALSE	TRUE	FALSE
chr16:1550159-1550342	0	1568	1	13	3099	0.00497611	TELO2	9894	FALSE	TRUE	TRUE
chr1:6157417-6158545	0	1113	1	24	988	0.00205373	KCNAB2	8514	TRUE	FALSE	FALSE
chr16:20747680-20748182	0	3649	1	10	8152	0.0301629	THUMPD1	55623	TRUE	FALSE	FALSE
chr16:2379855-2389656	0	4474	1	13	5975	0.0350664	ABCA3;ABCA17P	650655	FALSE	TRUE	FALSE
chr16:67911748-67912069	0	5533	1	9	3380	0.0300427	EDC4	23644	TRUE	FALSE	FALSE
chr16:685774-686094	3	7692	1	18	3669	0.0197899	METTL26	84326	TRUE	FALSE	FALSE
chr16:727699-727781	0	832	1	21	2270	0.00659498	RHBDL1	9028	TRUE	FALSE	FALSE
chr16:745076-745415	0	906	1	18	7980	0.0067256	FBXL16	146330	TRUE	FALSE	FALSE
chr1:68885804-68911670	0	772	1	18	3757	0.0197899	RPE65	6121	FALSE	TRUE	FALSE
chr1:68885804-68924138	0	4741	1	17	1941	0.0331224	RPE65	6121	FALSE	TRUE	FALSE
chr1:68885804-68925763	0	3418	1	24	5143	0.00205373	RPE65	6121	FALSE	TRUE	FALSE
chr1:68930948-68944843	0	1499	1	18	5988	0.0197899	DEPDC1	55635	FALSE	TRUE	TRUE
chr17:18354079-18387189	0	8038	1	18	7872	0.0197899	LGALS9C	654346	FALSE	TRUE	FALSE
chr17:40714237-40714630	0	6623	1	12	6135	0.00873032	COASY	80347	TRUE	FALSE	FALSE
chr17:7133262-7133377	0	465	1	9	5258	0.0300427	DVL2	1856	TRUE	FALSE	TRUE
chr17:74381735-74382066	0	7194	1	18	2961	0.0067256	SPHK1	8877	TRUE	FALSE	FALSE
chr17:7591879-7591966	0	3964	1	14	821	0.0210263	WRAP53	55135	TRUE	FALSE	FALSE
chr17:79205276-79205378	0	871	0.106161	20	5361	0.00196495	TEPSIN	146705	TRUE	FALSE	FALSE
chr18:47799796-47799934	0	1298	1	12	4040	0.00873032	MBD1	4152	FALSE	FALSE	TRUE
chr1:85491771-85491855	0	4310	1	22	8183	0.00384908	MCOLN3	55283	TRUE	FALSE	FALSE
chr19:2098449-2099254	0	6349	1	23	7275	0.003784	IZUMO4	113177	TRUE	FALSE	FALSE
chr19:2220221-2221975	0	40	1	17	6151	0.0331224	DOT1L	84444	TRUE	FALSE	FALSE
chr19:2247868-2250336	0	6929	1	18	5943	0.0197899	SF3A2;AMH	268	FALSE	FALSE	TRUE
chr19:42401475-42402095	0	319	1	11	6199	0.0159339	ARHGEF1	9138	TRUE	FALSE	FALSE
chr19:45974207-45974452	0	6756	1	18	555	0.0197899	ERCC1;FOSB	2354	TRUE	FALSE	FALSE
chr19:54609753-54610118	6	4514	0.425414	13	3007	0.0350664	NDUFA3	4696	FALSE	TRUE	FALSE
chr20:17951013-17953350	0	7467	1	10	273	0.0301629	MGME1	92667	FALSE	TRUE	FALSE
chr20:33447845-33448057	0	981	1	27	6839	7.59e-05	GGT7	2686	TRUE	FALSE	FALSE
chr20:33448124-33449248	0	5911	1	9	3275	0.0300427	GGT7	2686	TRUE	FALSE	FALSE
chr20:33734738-33734955	0	5403	0.106161	21	5298	0.00659498	EDEM2	55741	TRUE	FALSE	FALSE
chr20:44596666-44596924	0	211	1	17	2559	0.0331224	ZNF335	63925	TRUE	FALSE	FALSE
chr20:57276214-57277979	0	5845	1	14	1957	0.0210263	NPEPL1	79716	FALSE	TRUE	FALSE
chr20:6100386-6103421	0	6068	1	9	4458	0.0300427	FERMT1	55612	FALSE	TRUE	FALSE
chr20:62688563-62693783	0	3424	1	11	7234	0.0159339	TCEA2	6919	FALSE	FALSE	TRUE
chr2:127961147-127963476	0	7314	1	26	5835	0.000660874	CYP27C1	339761	FALSE	TRUE	FALSE
chr2:190647328-190647740	0	8135	1	17	1331	0.0331224	ORMDL1	94101	TRUE	FALSE	FALSE
chr22:17670922-17672573	0	4305	1	13	2821	0.0350664	CECR1	51816	TRUE	FALSE	FALSE
chr22:20077334-20077499	0	7583	1	18	735	0.0197899	DGCR8	54487	TRUE	FALSE	FALSE
chr22:31199164-31266416	0	5676	1	16	1259	0.0114986	OSBP2	23762	FALSE	TRUE	FALSE
chr22:43032852-43058682	0	1495	1	17	7320	0.0331224	CYB5R3;ATP5L2	267020	FALSE	TRUE	FALSE
chr22:50704734-50704969	0	5539	0.106161	17	3273	0.0331224	MAPK11	5600	TRUE	FALSE	FALSE
chr22:50705040-50705363	0	896	0.328358	22	855	0.00384908	MAPK11	5600	TRUE	FALSE	FALSE
chr22:50901373-50901718	0	2901	1	17	2067	0.00661005	SBF1	6305	FALSE	TRUE	TRUE
chr22:51015463-51015785	0	4594	1	14	1057	0.00478992	CHKB-CPT1B;CPT1B	1375	FALSE	FALSE	TRUE
chr3:121638210-121641067	0	972	1	19	6566	0.0120374	SLC15A2	6565	FALSE	TRUE	FALSE
chr3:123674962-123675202	0	8000	1	18	4293	0.0067256	CCDC14	64770	TRUE	FALSE	FALSE
chr3:125650598-125651493	0	3522	1	14	5669	0.0210263	ALG1L	200810	FALSE	TRUE	FALSE
chr3:155610656-155705205	0	1522	1	14	6853	0.00478992	GMPS	8833	FALSE	TRUE	FALSE
chr3:156870030-156870825	0	1016	0.328358	22	1046	0.00384908	CCNL1	57018	TRUE	FALSE	FALSE
chr3:160939119-160939782	0	3209	1	24	4181	0.000300074	NMD3	51068	FALSE	FALSE	TRUE
chr3:160939512-160939782	0	2942	1	14	4856	0.0210263	NMD3	51068	FALSE	TRUE	FALSE
chr3:180325553-180326489	0	323	1	18	2743	0.0197899	TTC14	151613	TRUE	FALSE	FALSE
chr3:195599341-195603448	0	6412	1	12	4594	0.00873032	TNK2	10188	FALSE	TRUE	FALSE
chr3:197241287-197241512	0	6474	1	14	1621	0.00478992	BDH1	622	FALSE	TRUE	FALSE
chr3:197341713-197342435	0	6083	1	19	4953	0.0120374	LOC220729	220729	FALSE	TRUE	FALSE
chr3:56650081-56651140	0	3027	1	20	7381	0.0115619	CCDC66	285331	TRUE	FALSE	FALSE
chr3:57302515-57303569	9	5670	0.339004	22	1313	0.00384908	APPL1;ASB14	142686	TRUE	FALSE	FALSE
chr4:100269003-100272170	0	2425	1	16	3923	0.0114986	ADH1C	126	FALSE	TRUE	FALSE
chr4:119199947-119200099	1	2520	0.550555	17	8119	0.0331224	SNHG8	100093630	TRUE	FALSE	FALSE
chr4:15688771-15690174	0	1526	1	18	3933	0.0197899	FAM200B	285550	TRUE	FALSE	FALSE
chr4:25415364-25415946	0	2881	0.106161	17	7294	0.0331224	ANAPC4	29945	TRUE	FALSE	FALSE
chr4:48366928-48371866	0	4850	1	9	4587	0.0300427	SLAIN2	57606	FALSE	TRUE	FALSE
chr5:170336769-170337973	0	2094	1	19	6260	0.0120374	RANBP17	64901	TRUE	FALSE	FALSE
chr5:177651565-177651643	1	5470	0.550555	18	4230	0.0197899	PHYKPL	85007	TRUE	FALSE	FALSE
chr5:178043949-178044345	0	2781	1	18	2924	0.0197899	CLK4	57396	TRUE	FALSE	FALSE
chr5:52899360-52900554	0	3760	1	12	5842	0.00873032	NDUFS4	4724	FALSE	TRUE	FALSE
chr5:90225130-90261232	0	4063	1	18	2582	0.0197899	ADGRV1	84059	FALSE	TRUE	FALSE
chr6:150464634-150514384	0	424	1	13	4023	0.0350664	PPP1R14C	81706	FALSE	TRUE	FALSE
chr6:160550882-160551136	0	572	1	10	8255	0.0301629	SLC22A1	6580	FALSE	TRUE	FALSE
chr6:163984751-163987753	0	4545	1	19	6356	0.00358189	QKI	9444	TRUE	FALSE	FALSE
chr6:26463125-26463472	0	1131	1	9	6965	0.0300427	BTN2A1	11120	FALSE	TRUE	FALSE
chr6:26538729-26540129	0	1420	1	9	8088	0.0300427	HMGN4	10473	FALSE	TRUE	FALSE
chr6:27861759-27925777	0	6525	1	16	2003	0.0114986	OR2B2;OR2B6	26212	FALSE	TRUE	TRUE
chr6:35360632-35378764	0	4206	1	16	1631	0.00135314	PPARD	5467	FALSE	TRUE	FALSE
chr6:36981541-36981738	0	2963	1	24	6024	0.000300074	FGD2	221472	TRUE	FALSE	FALSE
chr6:44274768-44274986	0	6443	1	15	2895	0.0205184	TMEM151B;SPATS1;AARS2	57505	TRUE	FALSE	FALSE
chr7:115580985-115581947	0	8183	1	17	265	0.0331224	TFEC	22797	TRUE	FALSE	FALSE
chr7:40883610-40899915	0	7167	1	16	831	0.0114986	SUGCT	79783	FALSE	TRUE	FALSE
chr7:6178825-6179759	0	289	1	14	2123	0.0210263	USP42	84132	TRUE	FALSE	FALSE
chr7:72419641-72419852	0	7531	1	19	7311	0.0120374	POM121;NSUN5P2	260294	TRUE	FALSE	FALSE
chr7:72619498-72620192	0	4880	0.106161	17	1450	0.0331224	FKBP6	8468	TRUE	FALSE	FALSE
chr7:73118753-73119480	0	5223	1	19	8034	0.00358189	WBSCR22;STX1A	6804	TRUE	FALSE	FALSE
chr7:73604248-73604577	0	4772	1	13	1794	0.00497611	EIF4H	7458	TRUE	FALSE	FALSE
chr7:76958708-76959556	0	1382	1	13	6228	0.00497611	GSAP	54103	TRUE	FALSE	FALSE
chr7:99217616-99218996	0	1503	0.106161	13	3683	0.0350664	ZSCAN25	221785	TRUE	FALSE	FALSE
chr7:99786152-99786435	0	6081	1	27	716	0.000597585	STAG3	10734	TRUE	FALSE	FALSE
chr8:144773402-144773770	0	7904	1	18	5471	0.0197899	ZNF707	286075	TRUE	FALSE	TRUE
chr8:144921721-144921908	0	2326	1	21	4550	0.00659498	NRBP2	340371	TRUE	FALSE	FALSE
chr8:145582725-145582844	0	3673	0.106161	20	7584	0.0115619	FBXL6;SLC52A2	79581	TRUE	FALSE	FALSE
chr8:145749662-145749825	0	6195	1	22	1944	0.00384908	LRRC14;LRRC24	441381	TRUE	FALSE	FALSE
chr8:22885954-22886042	0	8119	1	16	4728	0.0114986	TNFRSF10B	8795	TRUE	FALSE	FALSE
chr8:95987643-95988045	0	2447	1	13	7130	0.0350664	NDUFAF6	137682	FALSE	TRUE	FALSE
chr8:95988211-95993087	0	7568	1	14	3453	0.0210263	NDUFAF6	137682	FALSE	TRUE	TRUE
chr9:133324305-133327611	0	4244	1	16	5341	0.00135314	ASS1	445	FALSE	TRUE	FALSE
chr9:135937212-135939791	0	5514	1	19	3670	0.0120374	CEL	1056	FALSE	TRUE	FALSE
chr9:35094021-35094213	0	3336	0.106161	12	8281	0.00873032	PIGO	84720	TRUE	FALSE	FALSE
chr9:97767347-97767440	0	6904	1	15	7053	0.0205184	C9orf3	84909	FALSE	TRUE	FALSE
chr9:97811337-97822976	3	6112	1	22	2408	0.00384908	C9orf3	84909	FALSE	TRUE	FALSE
chr10:88728362-88729957	23	5064	0.003784	2	2011	1	ADIRF	10974	TRUE	FALSE	FALSE
chr11:46765294-46765300	21	5230	0.00659498	0	2480	0.106161	CKAP5	9793	TRUE	FALSE	TRUE
chr1:147122041-147124252	19	2983	0.0120374	4	2590	1	NA;NA;NA;ACP6	51205	TRUE	FALSE	FALSE
chr11:62445106-62445253	18	4338	0.0197899	1	2384	0.250926	UBXN1	51035	TRUE	FALSE	FALSE
chr11:799565-799815	14	1246	0.0210263	0	7673	0.106161	PIDD1	55367	TRUE	FALSE	FALSE
chr1:183227270-183227857	16	6951	0.0114986	2	4304	0.597444	NMNAT2	23057	FALSE	TRUE	FALSE
chr12:56552188-56552468	18	4105	0.0197899	4	4158	1	MYL6	4637	TRUE	FALSE	FALSE
chr1:28906099-28906424	18	571	0.0197899	3	2718	0.663247	SNHG12;SNORA61	677838	TRUE	FALSE	FALSE
chr1:28906493-28907072	20	3157	0.0115619	0	8150	0.106161	SNHG12;SNORA44	677825	TRUE	FALSE	FALSE
chr1:28907158-28907623	19	4020	0.0120374	3	429	0.663247	SNHG12;SNORA16A	692073	TRUE	FALSE	FALSE
chr13:113977736-114117839	19	7266	0.0120374	1	5694	0.250926	LAMP1;GRTP1;ADPRHL1;DCUN1D2	55208	FALSE	TRUE	TRUE
chr13:27825987-27827902	23	4842	0.003784	5	7612	1	RPL21	6144	FALSE	TRUE	FALSE
chr14:21966513-21967169	21	5357	0.00659498	0	1410	0.106161	TOX4;METTL3	56339	TRUE	FALSE	FALSE
chr14:23299157-23299259	18	1776	0.000696949	1	3	0.550555	MRPL52	122704	TRUE	FALSE	FALSE
chr14:24709361-24709469	11	147	0.0159339	0	6005	0.106161	TINF2	26277	TRUE	FALSE	FALSE
chr1:43916982-43917099	25	99	0.000299225	0	6006	0.106161	SZT2;HYI	81888	TRUE	FALSE	FALSE
chr15:51017520-51018270	9	7534	0.0300427	0	4658	0.106161	SPPL2A	84888	FALSE	TRUE	FALSE
chr15:69747885-69808462	20	6480	0.0115619	2	1386	0.597444	DRAIC	145837	FALSE	TRUE	FALSE
chr1:5923465-5923950	16	3610	0.0114986	0	5121	0.106161	NPHP4	261734	TRUE	FALSE	FALSE
chr16:10479979-10481001	18	6456	0.0067256	6	2339	1	ATF7IP2	80063	FALSE	TRUE	FALSE
chr16:18794424-18796060	21	251	0.00659498	1	2999	0.250926	RPS15A	6210	TRUE	FALSE	FALSE
chr16:89627120-89627348	18	6631	0.0197899	2	6133	0.597444	RPL13	6137	TRUE	FALSE	FALSE
chr17:16342374-16342641	14	5138	0.00478992	0	434	0.106161	LRRC75A-AS1	125144	TRUE	FALSE	FALSE
chr17:19246774-19247103	15	2002	0.0205184	5	7450	0.663247	B9D1	27077	TRUE	FALSE	FALSE
chr17:40729579-40729671	14	4723	0.0210263	2	2861	0.597444	PSMC3IP	29893	TRUE	FALSE	FALSE
chr17:62746126-62746523	14	5741	0.0210263	0	34	0.328358	LOC146880	146880	FALSE	TRUE	FALSE
chr17:6544472-6545073	14	4212	0.0210263	2	487	0.597444	TXNDC17	84817	FALSE	FALSE	TRUE
chr18:21109262-21109599	15	6493	0.00249053	0	645	0.106161	C18orf8;NPC1	4864	TRUE	FALSE	FALSE
chr19:1244439-1244736	21	7483	0.00659498	1	4396	0.250926	ATP5D	513	TRUE	FALSE	FALSE
chr19:12800688-12800776	18	7801	0.0197899	2	3350	0.597444	FBXW9	84261	TRUE	FALSE	FALSE
chr19:15562749-15562856	20	3175	0.0115619	0	6141	0.106161	RASAL3	64926	TRUE	FALSE	FALSE
chr19:19104549-19105175	15	7169	0.00249053	0	2258	0.106161	SUGP2	10147	TRUE	FALSE	FALSE
chr19:19256831-19257082	18	3446	0.0197899	8	4907	0.496844	BORCS8-MEF2B;MEF2B	100271849	TRUE	FALSE	FALSE
chr19:2324191-2328386	14	2382	0.0210263	0	7263	0.106161	SPPL2B;LSM7	51690	FALSE	FALSE	TRUE
chr19:39398299-39399371	13	6865	0.0350664	0	3554	0.106161	NFKBIB	4793	TRUE	FALSE	FALSE
chr19:44677105-44679137	15	805	0.0205184	0	3372	0.106161	ZNF226	7769	TRUE	FALSE	FALSE
chr19:58826402-58838189	23	468	0.003784	0	2729	0.106161	ZNF8	7554	FALSE	TRUE	TRUE
chr19:6466620-6466962	14	4463	0.00478992	0	4660	0.106161	CRB3	92359	TRUE	FALSE	FALSE
chr20:34360001-34362410	12	5340	0.00873032	1	6245	0.250926	PHF20	51230	FALSE	TRUE	FALSE
chr21:45750799-45751726	10	343	0.0301629	2	1016	0.597444	C21orf2	755	TRUE	FALSE	FALSE
chr2:74758829-74758983	20	4690	0.0115619	3	5246	1	HTRA2	27429	TRUE	FALSE	FALSE
chr3:49053305-49053406	14	6252	0.00478992	0	3283	0.106161	WDR6;DALRD3	55152	TRUE	FALSE	FALSE
chr3:9799305-9799413	19	1837	0.0120374	2	2702	0.597444	OGG1;CAMK1	8536	TRUE	FALSE	FALSE
chr5:141019862-141019979	18	6522	0.000696949	3	4590	0.663247	RELL2;FCHSD1	89848	TRUE	FALSE	FALSE
chr6:4060920-4061249	22	8270	0.00384908	1	966	0.250926	PRPF4B;FAM217A	222826	TRUE	FALSE	FALSE
chr6:4061381-4061889	17	7163	0.0331224	0	7276	0.106161	PRPF4B;FAM217A	222826	TRUE	FALSE	FALSE
chr6:4061934-4062447	18	1827	0.0197899	0	5265	0.106161	PRPF4B;FAM217A	222826	TRUE	FALSE	FALSE
chr6:4062867-4063308	22	2284	0.00384908	0	900	0.106161	PRPF4B;FAM217A	222826	TRUE	FALSE	FALSE
chr6:4063353-4065035	22	762	0.00384908	0	6286	0.106161	PRPF4B;FAM217A	222826	TRUE	FALSE	FALSE
chr6:86387906-86388412	17	4410	0.0331224	1	3281	0.550555	SNHG5	387066	TRUE	FALSE	FALSE
chr6:86387906-86388416	9	3578	0.0300427	0	2986	1	SNHG5	387066	TRUE	FALSE	TRUE
chr7:150773919-150774000	32	7661	4.34e-05	0	5906	0.106161	FASTK	10922	TRUE	FALSE	FALSE
chr7:72419136-72419207	19	5383	0.000358016	5	5693	1	POM121;NSUN5P2	260294	TRUE	FALSE	FALSE
chr7:75616603-75616678	33	196	4.07e-05	1	565	0.250926	TMEM120A	83862	TRUE	FALSE	FALSE
chr8:145485172-145485240	25	3287	0.00114659	12	7151	0.143177	SCX	642658	TRUE	FALSE	FALSE
chr8:145748793-145749494	19	5966	0.0120374	4	3373	1	LRRC14;LRRC24	441381	TRUE	FALSE	FALSE
chr9:127588271-127620162	22	3039	0.00384908	3	7741	0.663247	WDR38;RPL35	11224	FALSE	TRUE	TRUE
chr9:139619391-139619507	22	770	0.00106198	2	1500	0.597444	SNHG7	84973	TRUE	FALSE	FALSE
chr9:19201038-19380188	13	2388	0.0350664	8	6153	0.496844	DENND4C;RPS6	6194	FALSE	TRUE	FALSE
chr9:33442209-33442299	9	3394	0.0300427	3	7089	1	AQP3	360	TRUE	FALSE	FALSE
